# Supplementary material for: Effects of Chilling and Anoxia on the Irradiation Dose-Response in Adult Aedes Mosquitoes
Source: Front Bioeng Biotechnol. 2022 May 2;10:856780. doi: 10.3389/fbioe.2022.856780 (PMC9108382; doi:10.3389/fbioe.2022.856780)
Supplement: Supplementary file 2 [file DataSheet2.xlsx]

## Sheet: pupae vs adult hatch rate_aeg
stage	dose	replicate	hatched	unhatched	n	hatchrate	treatment
adult	0	1	1026	46	1072	0.95709	0_adult
adult	0	2	996	58	1054	0.944972	0_adult
adult	0	3	390	21	411	0.948905	0_adult
adult	20	1	197	271	468	0.42094	20_adult
adult	20	2	133	232	365	0.364384	20_adult
adult	20	3	249	352	601	0.414309	20_adult
adult	55	1	7	827	834	0.00839329	55_adult
adult	55	2	6	631	637	0.00941915	55_adult
adult	55	3	1	322	323	0.00309597	55_adult
adult	70	1	0	279	279	0	70_adult
adult	70	2	0	159	159	0	70_adult
adult	70	3	3	611	614	0.00488599	70_adult
adult	90	1	0	575	575	0	90_adult
adult	90	2	0	793	793	0	90_adult
adult	90	3	0	735	735	0	90_adult
pupae	0	1	293	142	435	0.673563	0_pupae
pupae	0	2	408	23	431	0.946636	0_pupae
pupae	0	3	316	101	417	0.757794	0_pupae
pupae	20	1	175	236	411	0.425791	20_pupae
pupae	20	2	74	78	152	0.486842	20_pupae
pupae	20	3	97	414	511	0.189824	20_pupae
pupae	55	1	2	329	331	0.0060423	55_pupae
pupae	55	2	1	202	203	0.00492611	55_pupae
pupae	55	3	23	249	272	0.0845588	55_pupae
pupae	70	1	0	369	369	0	70_pupae
pupae	70	2	9	415	424	0.0212264	70_pupae
pupae	70	3	9	313	322	0.0279503	70_pupae
pupae	90	1	1	370	371	0.00269542	90_pupae
pupae	90	2	1	310	311	0.00321543	90_pupae
pupae	90	3	0	384	384	0	90_pupae

## Sheet: survival_chilling vs room
replicate	temp	dose	time	event	treatment
1	room	0	3	1	room_0
1	room	0	13	1	room_0
1	room	0	23	1	room_0
1	room	0	23	1	room_0
1	room	0	23	1	room_0
1	room	0	23	1	room_0
1	room	0	23	1	room_0
1	room	0	28	1	room_0
1	room	0	28	1	room_0
1	room	0	28	1	room_0
1	room	0	30	1	room_0
1	room	0	30	1	room_0
1	room	0	35	1	room_0
1	room	0	35	1	room_0
1	room	0	35	1	room_0
1	room	0	35	1	room_0
1	room	0	35	1	room_0
1	room	0	35	1	room_0
1	room	0	37	1	room_0
1	room	0	37	1	room_0
1	room	0	37	1	room_0
1	room	0	41	1	room_0
1	room	0	41	1	room_0
1	room	0	42	1	room_0
1	room	0	42	1	room_0
1	room	0	43	1	room_0
1	room	0	43	1	room_0
1	room	0	44	1	room_0
1	room	0	45	1	room_0
1	room	0	45	1	room_0
1	room	0	46	1	room_0
1	room	0	48	1	room_0
1	room	45	6	1	room_45
1	room	45	6	1	room_45
1	room	45	23	1	room_45
1	room	45	28	1	room_45
1	room	45	28	1	room_45
1	room	45	28	1	room_45
1	room	45	28	1	room_45
1	room	45	28	1	room_45
1	room	45	28	1	room_45
1	room	45	35	1	room_45
1	room	45	35	1	room_45
1	room	45	35	1	room_45
1	room	45	35	1	room_45
1	room	45	35	1	room_45
1	room	45	35	1	room_45
1	room	45	35	1	room_45
1	room	45	35	1	room_45
1	room	45	35	1	room_45
1	room	45	37	1	room_45
1	room	45	37	1	room_45
1	room	45	37	1	room_45
1	room	45	37	1	room_45
1	room	45	37	1	room_45
1	room	45	38	1	room_45
1	room	45	38	1	room_45
1	room	45	38	1	room_45
1	room	45	38	1	room_45
1	room	45	41	1	room_45
1	room	45	42	1	room_45
1	room	45	42	1	room_45
1	room	45	43	1	room_45
1	room	45	44	1	room_45
1	room	45	44	1	room_45
1	room	45	44	1	room_45
2	room	45	48	1	room_45
2	room	45	3	1	room_45
2	room	45	7	1	room_45
2	room	45	8	1	room_45
2	room	45	23	1	room_45
2	room	45	23	1	room_45
2	room	45	23	1	room_45
2	room	45	28	1	room_45
2	room	45	30	1	room_45
2	room	45	35	1	room_45
2	room	45	35	1	room_45
2	room	45	35	1	room_45
2	room	45	35	1	room_45
2	room	45	37	1	room_45
2	room	45	37	1	room_45
2	room	45	38	1	room_45
2	room	45	38	1	room_45
2	room	45	38	1	room_45
2	room	45	41	1	room_45
2	room	45	41	1	room_45
2	room	45	41	1	room_45
2	room	45	41	1	room_45
2	room	45	41	1	room_45
2	room	45	41	1	room_45
2	room	45	41	1	room_45
2	room	45	41	1	room_45
2	room	45	42	1	room_45
2	room	45	42	1	room_45
2	room	45	44	1	room_45
2	room	45	44	1	room_45
2	room	45	45	1	room_45
2	room	45	45	1	room_45
2	room	45	45	1	room_45
3	room	45	48	1	room_45
3	room	45	48	1	room_45
3	room	45	1	1	room_45
3	room	45	3	1	room_45
3	room	45	23	1	room_45
3	room	45	23	1	room_45
3	room	45	23	1	room_45
3	room	45	23	1	room_45
3	room	45	23	1	room_45
3	room	45	23	1	room_45
3	room	45	23	1	room_45
3	room	45	23	1	room_45
3	room	45	23	1	room_45
3	room	45	23	1	room_45
3	room	45	28	1	room_45
3	room	45	28	1	room_45
3	room	45	28	1	room_45
3	room	45	28	1	room_45
3	room	45	28	1	room_45
3	room	45	30	1	room_45
3	room	45	35	1	room_45
3	room	45	35	1	room_45
3	room	45	35	1	room_45
3	room	45	36	1	room_45
3	room	45	38	1	room_45
3	room	45	38	1	room_45
3	room	45	38	1	room_45
3	room	45	38	1	room_45
3	room	45	41	1	room_45
3	room	45	41	1	room_45
3	room	45	41	1	room_45
3	room	45	44	1	room_45
3	room	45	45	1	room_45
3	room	45	45	1	room_45
3	room	45	45	1	room_45
1	room	45	48	1	room_45
1	room	45	48	1	room_45
1	room	45	49	1	room_45
1	room	45	50	1	room_45
1	chilled	0	13	1	chilled_0
1	chilled	0	13	1	chilled_0
1	chilled	0	23	1	chilled_0
1	chilled	0	23	1	chilled_0
1	chilled	0	28	1	chilled_0
1	chilled	0	28	1	chilled_0
1	chilled	0	30	1	chilled_0
1	chilled	0	30	1	chilled_0
1	chilled	0	30	1	chilled_0
1	chilled	0	30	1	chilled_0
1	chilled	0	30	1	chilled_0
1	chilled	0	30	1	chilled_0
1	chilled	0	35	1	chilled_0
1	chilled	0	35	1	chilled_0
1	chilled	0	35	1	chilled_0
1	chilled	0	35	1	chilled_0
1	chilled	0	35	1	chilled_0
1	chilled	0	35	1	chilled_0
1	chilled	0	35	1	chilled_0
1	chilled	0	35	1	chilled_0
1	chilled	0	35	1	chilled_0
1	chilled	0	37	1	chilled_0
1	chilled	0	41	1	chilled_0
1	chilled	0	41	1	chilled_0
1	chilled	0	41	1	chilled_0
1	chilled	0	41	1	chilled_0
1	chilled	0	42	1	chilled_0
1	chilled	0	43	1	chilled_0
1	chilled	0	43	1	chilled_0
1	chilled	0	43	1	chilled_0
1	chilled	0	43	1	chilled_0
1	chilled	0	44	1	chilled_0
1	chilled	0	48	1	chilled_0
1	chilled	0	48	1	chilled_0
1	chilled	0	48	1	chilled_0
1	chilled	45	8	1	chilled_45
1	chilled	45	8	1	chilled_45
1	chilled	45	13	1	chilled_45
1	chilled	45	23	1	chilled_45
1	chilled	45	23	1	chilled_45
1	chilled	45	23	1	chilled_45
1	chilled	45	23	1	chilled_45
1	chilled	45	23	1	chilled_45
1	chilled	45	23	1	chilled_45
1	chilled	45	23	1	chilled_45
1	chilled	45	23	1	chilled_45
1	chilled	45	23	1	chilled_45
1	chilled	45	28	1	chilled_45
1	chilled	45	28	1	chilled_45
1	chilled	45	28	1	chilled_45
1	chilled	45	30	1	chilled_45
1	chilled	45	30	1	chilled_45
1	chilled	45	35	1	chilled_45
1	chilled	45	35	1	chilled_45
1	chilled	45	35	1	chilled_45
1	chilled	45	35	1	chilled_45
1	chilled	45	35	1	chilled_45
1	chilled	45	35	1	chilled_45
1	chilled	45	37	1	chilled_45
1	chilled	45	37	1	chilled_45
1	chilled	45	37	1	chilled_45
1	chilled	45	38	1	chilled_45
1	chilled	45	43	1	chilled_45
1	chilled	45	43	1	chilled_45
1	chilled	45	43	1	chilled_45
1	chilled	45	43	1	chilled_45
1	chilled	45	44	1	chilled_45
1	chilled	45	44	1	chilled_45
2	chilled	45	48	1	chilled_45
2	chilled	45	51	0	chilled_45
2	chilled	45	6	1	chilled_45
2	chilled	45	13	1	chilled_45
2	chilled	45	13	1	chilled_45
2	chilled	45	13	1	chilled_45
2	chilled	45	13	1	chilled_45
2	chilled	45	23	1	chilled_45
2	chilled	45	23	1	chilled_45
2	chilled	45	23	1	chilled_45
2	chilled	45	28	1	chilled_45
2	chilled	45	28	1	chilled_45
2	chilled	45	28	1	chilled_45
2	chilled	45	28	1	chilled_45
2	chilled	45	30	1	chilled_45
2	chilled	45	35	1	chilled_45
2	chilled	45	35	1	chilled_45
2	chilled	45	35	1	chilled_45
2	chilled	45	35	1	chilled_45
2	chilled	45	35	1	chilled_45
2	chilled	45	35	1	chilled_45
2	chilled	45	37	1	chilled_45
2	chilled	45	37	1	chilled_45
2	chilled	45	37	1	chilled_45
2	chilled	45	41	1	chilled_45
2	chilled	45	41	1	chilled_45
2	chilled	45	42	1	chilled_45
2	chilled	45	42	1	chilled_45
3	chilled	45	48	1	chilled_45
3	chilled	45	48	1	chilled_45
3	chilled	45	48	1	chilled_45
3	chilled	45	51	0	chilled_45
3	chilled	45	13	1	chilled_45
3	chilled	45	23	1	chilled_45
3	chilled	45	23	1	chilled_45
3	chilled	45	23	1	chilled_45
3	chilled	45	23	1	chilled_45
3	chilled	45	23	1	chilled_45
3	chilled	45	23	1	chilled_45
3	chilled	45	23	1	chilled_45
3	chilled	45	23	1	chilled_45
3	chilled	45	28	1	chilled_45
3	chilled	45	28	1	chilled_45
3	chilled	45	28	1	chilled_45
3	chilled	45	28	1	chilled_45
3	chilled	45	28	1	chilled_45
3	chilled	45	30	1	chilled_45
3	chilled	45	30	1	chilled_45
3	chilled	45	35	1	chilled_45
3	chilled	45	35	1	chilled_45
3	chilled	45	35	1	chilled_45
3	chilled	45	35	1	chilled_45
3	chilled	45	37	1	chilled_45
3	chilled	45	37	1	chilled_45
3	chilled	45	38	1	chilled_45
3	chilled	45	38	1	chilled_45
3	chilled	45	38	1	chilled_45
3	chilled	45	38	1	chilled_45
3	chilled	45	38	1	chilled_45
3	chilled	45	38	1	chilled_45
3	chilled	45	41	1	chilled_45
3	chilled	45	41	1	chilled_45
3	chilled	45	41	1	chilled_45
3	chilled	45	41	1	chilled_45
3	chilled	45	43	1	chilled_45
3	chilled	45	44	1	chilled_45
3	chilled	45	44	1	chilled_45
3	chilled	45	45	1	chilled_45
3	chilled	45	48	1	chilled_45
3	chilled	45	48	1	chilled_45
3	chilled	45	48	1	chilled_45
3	chilled	45	48	1	chilled_45

## Sheet: survival_normoxia vs anoxia45G
replicate	atm	pseudoreplicate	dose	time	event	treatment
1	Normoxia	1	0	15	1	Normoxia_0
1	Normoxia	1	0	15	1	Normoxia_0
1	Normoxia	1	0	15	1	Normoxia_0
1	Normoxia	1	0	15	1	Normoxia_0
1	Normoxia	1	0	15	1	Normoxia_0
1	Normoxia	1	0	15	1	Normoxia_0
1	Normoxia	1	0	15	1	Normoxia_0
1	Normoxia	1	0	15	1	Normoxia_0
1	Normoxia	1	0	15	1	Normoxia_0
1	Normoxia	1	0	15	1	Normoxia_0
1	Normoxia	1	0	15	1	Normoxia_0
1	Normoxia	1	0	15	1	Normoxia_0
1	Normoxia	1	0	15	1	Normoxia_0
1	Normoxia	1	0	15	1	Normoxia_0
1	Normoxia	1	0	15	1	Normoxia_0
1	Normoxia	1	0	15	1	Normoxia_0
1	Normoxia	1	0	15	1	Normoxia_0
1	Normoxia	1	0	15	1	Normoxia_0
1	Normoxia	1	0	15	1	Normoxia_0
1	Normoxia	1	0	15	1	Normoxia_0
1	Normoxia	1	0	15	1	Normoxia_0
1	Normoxia	1	0	15	1	Normoxia_0
1	Normoxia	1	0	15	1	Normoxia_0
1	Normoxia	1	0	19	1	Normoxia_0
1	Normoxia	1	0	22	1	Normoxia_0
1	Normoxia	1	0	22	1	Normoxia_0
1	Normoxia	1	0	22	1	Normoxia_0
1	Normoxia	1	0	22	1	Normoxia_0
1	Normoxia	1	0	22	1	Normoxia_0
1	Normoxia	1	0	22	1	Normoxia_0
1	Normoxia	1	0	22	1	Normoxia_0
1	Normoxia	1	0	24	1	Normoxia_0
1	Normoxia	1	0	24	1	Normoxia_0
1	Normoxia	1	0	24	1	Normoxia_0
1	Normoxia	1	0	24	1	Normoxia_0
1	Normoxia	1	0	24	1	Normoxia_0
1	Normoxia	1	0	24	1	Normoxia_0
1	Normoxia	1	0	24	1	Normoxia_0
1	Normoxia	1	0	26	1	Normoxia_0
1	Normoxia	1	0	26	1	Normoxia_0
1	Normoxia	1	0	26	1	Normoxia_0
1	Normoxia	1	0	26	1	Normoxia_0
1	Normoxia	1	0	26	1	Normoxia_0
1	Normoxia	1	0	26	1	Normoxia_0
1	Normoxia	1	0	26	1	Normoxia_0
1	Normoxia	1	0	26	1	Normoxia_0
1	Normoxia	1	0	26	1	Normoxia_0
1	Normoxia	1	0	26	1	Normoxia_0
1	Normoxia	1	0	26	1	Normoxia_0
1	Normoxia	1	0	26	1	Normoxia_0
1	Normoxia	1	0	26	1	Normoxia_0
1	Normoxia	1	0	26	1	Normoxia_0
1	Normoxia	1	0	29	1	Normoxia_0
1	Normoxia	1	0	29	1	Normoxia_0
1	Normoxia	1	0	29	1	Normoxia_0
1	Normoxia	1	0	29	1	Normoxia_0
1	Normoxia	1	0	29	1	Normoxia_0
1	Normoxia	1	0	29	1	Normoxia_0
1	Normoxia	1	0	29	1	Normoxia_0
1	Normoxia	1	0	29	1	Normoxia_0
1	Normoxia	1	0	29	1	Normoxia_0
1	Normoxia	1	0	29	1	Normoxia_0
1	Normoxia	1	0	29	1	Normoxia_0
1	Normoxia	1	0	29	1	Normoxia_0
1	Normoxia	1	0	29	1	Normoxia_0
1	Normoxia	1	0	29	1	Normoxia_0
1	Normoxia	1	0	29	1	Normoxia_0
1	Normoxia	1	0	29	1	Normoxia_0
1	Normoxia	1	0	29	1	Normoxia_0
1	Normoxia	1	0	29	1	Normoxia_0
1	Normoxia	1	0	29	1	Normoxia_0
1	Normoxia	1	0	29	1	Normoxia_0
1	Normoxia	1	0	29	1	Normoxia_0
1	Normoxia	1	0	29	1	Normoxia_0
1	Normoxia	1	0	29	1	Normoxia_0
1	Normoxia	1	0	29	1	Normoxia_0
1	Normoxia	1	0	29	1	Normoxia_0
1	Normoxia	1	0	29	1	Normoxia_0
1	Normoxia	1	0	29	1	Normoxia_0
1	Normoxia	1	0	29	1	Normoxia_0
1	Normoxia	1	0	30	1	Normoxia_0
1	Normoxia	1	0	30	1	Normoxia_0
1	Normoxia	1	0	30	1	Normoxia_0
1	Normoxia	1	0	30	1	Normoxia_0
1	Normoxia	1	0	30	1	Normoxia_0
1	Normoxia	1	0	30	1	Normoxia_0
1	Normoxia	1	0	30	1	Normoxia_0
1	Normoxia	1	0	30	1	Normoxia_0
1	Normoxia	1	0	30	1	Normoxia_0
1	Normoxia	1	0	30	1	Normoxia_0
1	Normoxia	1	0	30	1	Normoxia_0
1	Normoxia	1	0	30	1	Normoxia_0
1	Normoxia	1	0	30	1	Normoxia_0
1	Normoxia	1	0	31	1	Normoxia_0
1	Normoxia	1	0	31	1	Normoxia_0
1	Normoxia	1	0	31	1	Normoxia_0
1	Normoxia	1	0	31	1	Normoxia_0
1	Normoxia	1	0	31	1	Normoxia_0
1	Normoxia	1	0	31	1	Normoxia_0
1	Normoxia	1	0	31	1	Normoxia_0
1	Normoxia	1	0	32	1	Normoxia_0
1	Normoxia	1	0	32	1	Normoxia_0
1	Normoxia	1	0	32	1	Normoxia_0
1	Normoxia	1	0	32	1	Normoxia_0
1	Normoxia	1	0	32	1	Normoxia_0
1	Normoxia	1	0	32	1	Normoxia_0
1	Normoxia	1	0	32	1	Normoxia_0
1	Normoxia	1	0	32	1	Normoxia_0
1	Normoxia	1	0	32	1	Normoxia_0
1	Normoxia	1	0	32	1	Normoxia_0
1	Normoxia	1	0	32	1	Normoxia_0
1	Normoxia	1	0	32	1	Normoxia_0
1	Normoxia	1	0	32	1	Normoxia_0
1	Normoxia	1	0	33	1	Normoxia_0
1	Normoxia	1	0	33	1	Normoxia_0
1	Normoxia	1	0	33	1	Normoxia_0
1	Normoxia	1	0	33	1	Normoxia_0
1	Normoxia	1	0	33	1	Normoxia_0
1	Normoxia	1	0	33	1	Normoxia_0
1	Normoxia	1	0	33	1	Normoxia_0
1	Normoxia	1	0	33	1	Normoxia_0
1	Normoxia	1	0	33	1	Normoxia_0
1	Normoxia	1	0	33	1	Normoxia_0
1	Normoxia	1	0	33	1	Normoxia_0
1	Normoxia	1	0	33	1	Normoxia_0
1	Normoxia	1	0	33	1	Normoxia_0
1	Normoxia	1	0	33	1	Normoxia_0
1	Normoxia	1	0	33	1	Normoxia_0
1	Normoxia	1	0	33	1	Normoxia_0
1	Normoxia	1	0	34	1	Normoxia_0
1	Normoxia	1	0	35	0	Normoxia_0
1	Normoxia	1	0	35	0	Normoxia_0
1	Normoxia	1	0	35	0	Normoxia_0
1	Normoxia	1	0	35	0	Normoxia_0
1	Normoxia	1	0	35	0	Normoxia_0
1	Normoxia	1	0	35	0	Normoxia_0
1	Normoxia	2	0	8	1	Normoxia_0
1	Normoxia	2	0	12	1	Normoxia_0
1	Normoxia	2	0	15	1	Normoxia_0
1	Normoxia	2	0	15	1	Normoxia_0
1	Normoxia	2	0	15	1	Normoxia_0
1	Normoxia	2	0	15	1	Normoxia_0
1	Normoxia	2	0	15	1	Normoxia_0
1	Normoxia	2	0	15	1	Normoxia_0
1	Normoxia	2	0	15	1	Normoxia_0
1	Normoxia	2	0	15	1	Normoxia_0
1	Normoxia	2	0	15	1	Normoxia_0
1	Normoxia	2	0	17	1	Normoxia_0
1	Normoxia	2	0	17	1	Normoxia_0
1	Normoxia	2	0	17	1	Normoxia_0
1	Normoxia	2	0	19	1	Normoxia_0
1	Normoxia	2	0	19	1	Normoxia_0
1	Normoxia	2	0	19	1	Normoxia_0
1	Normoxia	2	0	22	1	Normoxia_0
1	Normoxia	2	0	22	1	Normoxia_0
1	Normoxia	2	0	22	1	Normoxia_0
1	Normoxia	2	0	22	1	Normoxia_0
1	Normoxia	2	0	22	1	Normoxia_0
1	Normoxia	2	0	22	1	Normoxia_0
1	Normoxia	2	0	22	1	Normoxia_0
1	Normoxia	2	0	22	1	Normoxia_0
1	Normoxia	2	0	22	1	Normoxia_0
1	Normoxia	2	0	22	1	Normoxia_0
1	Normoxia	2	0	22	1	Normoxia_0
1	Normoxia	2	0	22	1	Normoxia_0
1	Normoxia	2	0	22	1	Normoxia_0
1	Normoxia	2	0	22	1	Normoxia_0
1	Normoxia	2	0	22	1	Normoxia_0
1	Normoxia	2	0	22	1	Normoxia_0
1	Normoxia	2	0	22	1	Normoxia_0
1	Normoxia	2	0	24	1	Normoxia_0
1	Normoxia	2	0	24	1	Normoxia_0
1	Normoxia	2	0	24	1	Normoxia_0
1	Normoxia	2	0	24	1	Normoxia_0
1	Normoxia	2	0	24	1	Normoxia_0
1	Normoxia	2	0	24	1	Normoxia_0
1	Normoxia	2	0	24	1	Normoxia_0
1	Normoxia	2	0	24	1	Normoxia_0
1	Normoxia	2	0	24	1	Normoxia_0
1	Normoxia	2	0	26	1	Normoxia_0
1	Normoxia	2	0	26	1	Normoxia_0
1	Normoxia	2	0	26	1	Normoxia_0
1	Normoxia	2	0	26	1	Normoxia_0
1	Normoxia	2	0	26	1	Normoxia_0
1	Normoxia	2	0	26	1	Normoxia_0
1	Normoxia	2	0	26	1	Normoxia_0
1	Normoxia	2	0	26	1	Normoxia_0
1	Normoxia	2	0	26	1	Normoxia_0
1	Normoxia	2	0	26	1	Normoxia_0
1	Normoxia	2	0	29	1	Normoxia_0
1	Normoxia	2	0	29	1	Normoxia_0
1	Normoxia	2	0	29	1	Normoxia_0
1	Normoxia	2	0	29	1	Normoxia_0
1	Normoxia	2	0	29	1	Normoxia_0
1	Normoxia	2	0	29	1	Normoxia_0
1	Normoxia	2	0	29	1	Normoxia_0
1	Normoxia	2	0	29	1	Normoxia_0
1	Normoxia	2	0	29	1	Normoxia_0
1	Normoxia	2	0	29	1	Normoxia_0
1	Normoxia	2	0	29	1	Normoxia_0
1	Normoxia	2	0	29	1	Normoxia_0
1	Normoxia	2	0	29	1	Normoxia_0
1	Normoxia	2	0	29	1	Normoxia_0
1	Normoxia	2	0	29	1	Normoxia_0
1	Normoxia	2	0	29	1	Normoxia_0
1	Normoxia	2	0	29	1	Normoxia_0
1	Normoxia	2	0	29	1	Normoxia_0
1	Normoxia	2	0	29	1	Normoxia_0
1	Normoxia	2	0	29	1	Normoxia_0
1	Normoxia	2	0	29	1	Normoxia_0
1	Normoxia	2	0	29	1	Normoxia_0
1	Normoxia	2	0	29	1	Normoxia_0
1	Normoxia	2	0	30	1	Normoxia_0
1	Normoxia	2	0	30	1	Normoxia_0
1	Normoxia	2	0	30	1	Normoxia_0
1	Normoxia	2	0	30	1	Normoxia_0
1	Normoxia	2	0	30	1	Normoxia_0
1	Normoxia	2	0	30	1	Normoxia_0
1	Normoxia	2	0	30	1	Normoxia_0
1	Normoxia	2	0	30	1	Normoxia_0
1	Normoxia	2	0	30	1	Normoxia_0
1	Normoxia	2	0	31	1	Normoxia_0
1	Normoxia	2	0	31	1	Normoxia_0
1	Normoxia	2	0	31	1	Normoxia_0
1	Normoxia	2	0	31	1	Normoxia_0
1	Normoxia	2	0	31	1	Normoxia_0
1	Normoxia	2	0	31	1	Normoxia_0
1	Normoxia	2	0	31	1	Normoxia_0
1	Normoxia	2	0	31	1	Normoxia_0
1	Normoxia	2	0	31	1	Normoxia_0
1	Normoxia	2	0	31	1	Normoxia_0
1	Normoxia	2	0	31	1	Normoxia_0
1	Normoxia	2	0	31	1	Normoxia_0
1	Normoxia	2	0	31	1	Normoxia_0
1	Normoxia	2	0	32	1	Normoxia_0
1	Normoxia	2	0	32	1	Normoxia_0
1	Normoxia	2	0	32	1	Normoxia_0
1	Normoxia	2	0	32	1	Normoxia_0
1	Normoxia	2	0	32	1	Normoxia_0
1	Normoxia	2	0	32	1	Normoxia_0
1	Normoxia	2	0	32	1	Normoxia_0
1	Normoxia	2	0	32	1	Normoxia_0
1	Normoxia	2	0	32	1	Normoxia_0
1	Normoxia	2	0	32	1	Normoxia_0
1	Normoxia	2	0	32	1	Normoxia_0
1	Normoxia	2	0	32	1	Normoxia_0
1	Normoxia	2	0	32	1	Normoxia_0
1	Normoxia	2	0	32	1	Normoxia_0
1	Normoxia	2	0	32	1	Normoxia_0
1	Normoxia	2	0	32	1	Normoxia_0
1	Normoxia	2	0	32	1	Normoxia_0
1	Normoxia	2	0	32	1	Normoxia_0
1	Normoxia	2	0	32	1	Normoxia_0
1	Normoxia	2	0	33	1	Normoxia_0
1	Normoxia	2	0	33	1	Normoxia_0
1	Normoxia	2	0	33	1	Normoxia_0
1	Normoxia	2	0	33	1	Normoxia_0
1	Normoxia	2	0	33	1	Normoxia_0
1	Normoxia	2	0	33	1	Normoxia_0
1	Normoxia	2	0	33	1	Normoxia_0
1	Normoxia	2	0	35	0	Normoxia_0
1	Normoxia	2	0	35	0	Normoxia_0
1	Normoxia	2	0	35	0	Normoxia_0
1	Normoxia	2	0	35	0	Normoxia_0
1	Normoxia	2	0	35	0	Normoxia_0
1	Normoxia	2	0	35	0	Normoxia_0
1	Normoxia	2	0	35	0	Normoxia_0
1	Normoxia	2	0	35	0	Normoxia_0
1	Normoxia	2	0	35	0	Normoxia_0
1	Normoxia	2	0	35	0	Normoxia_0
1	Normoxia	2	0	35	0	Normoxia_0
1	Normoxia	2	0	35	0	Normoxia_0
1	Normoxia	2	0	35	0	Normoxia_0
1	Normoxia	2	0	35	0	Normoxia_0
1	Normoxia	2	0	35	0	Normoxia_0
1	Normoxia	2	0	35	0	Normoxia_0
1	Normoxia	2	0	35	0	Normoxia_0
1	Normoxia	2	0	35	0	Normoxia_0
1	Normoxia	2	0	35	0	Normoxia_0
1	Normoxia	2	0	35	0	Normoxia_0
1	Normoxia	2	0	35	0	Normoxia_0
1	Normoxia	2	0	35	0	Normoxia_0
1	Normoxia	2	0	35	0	Normoxia_0
1	Normoxia	2	0	35	0	Normoxia_0
1	Anoxia	1	45	5	1	Anoxia_45
1	Anoxia	1	45	12	1	Anoxia_45
1	Anoxia	1	45	15	1	Anoxia_45
1	Anoxia	1	45	15	1	Anoxia_45
1	Anoxia	1	45	15	1	Anoxia_45
1	Anoxia	1	45	15	1	Anoxia_45
1	Anoxia	1	45	15	1	Anoxia_45
1	Anoxia	1	45	15	1	Anoxia_45
1	Anoxia	1	45	15	1	Anoxia_45
1	Anoxia	1	45	17	1	Anoxia_45
1	Anoxia	1	45	17	1	Anoxia_45
1	Anoxia	1	45	17	1	Anoxia_45
1	Anoxia	1	45	17	1	Anoxia_45
1	Anoxia	1	45	19	1	Anoxia_45
1	Anoxia	1	45	22	1	Anoxia_45
1	Anoxia	1	45	22	1	Anoxia_45
1	Anoxia	1	45	22	1	Anoxia_45
1	Anoxia	1	45	22	1	Anoxia_45
1	Anoxia	1	45	22	1	Anoxia_45
1	Anoxia	1	45	22	1	Anoxia_45
1	Anoxia	1	45	24	1	Anoxia_45
1	Anoxia	1	45	24	1	Anoxia_45
1	Anoxia	1	45	24	1	Anoxia_45
1	Anoxia	1	45	24	1	Anoxia_45
1	Anoxia	1	45	24	1	Anoxia_45
1	Anoxia	1	45	24	1	Anoxia_45
1	Anoxia	1	45	26	1	Anoxia_45
1	Anoxia	1	45	26	1	Anoxia_45
1	Anoxia	1	45	26	1	Anoxia_45
1	Anoxia	1	45	26	1	Anoxia_45
1	Anoxia	1	45	26	1	Anoxia_45
1	Anoxia	1	45	26	1	Anoxia_45
1	Anoxia	1	45	26	1	Anoxia_45
1	Anoxia	1	45	26	1	Anoxia_45
1	Anoxia	1	45	29	1	Anoxia_45
1	Anoxia	1	45	29	1	Anoxia_45
1	Anoxia	1	45	29	1	Anoxia_45
1	Anoxia	1	45	29	1	Anoxia_45
1	Anoxia	1	45	29	1	Anoxia_45
1	Anoxia	1	45	29	1	Anoxia_45
1	Anoxia	1	45	29	1	Anoxia_45
1	Anoxia	1	45	29	1	Anoxia_45
1	Anoxia	1	45	29	1	Anoxia_45
1	Anoxia	1	45	29	1	Anoxia_45
1	Anoxia	1	45	29	1	Anoxia_45
1	Anoxia	1	45	29	1	Anoxia_45
1	Anoxia	1	45	29	1	Anoxia_45
1	Anoxia	1	45	30	1	Anoxia_45
1	Anoxia	1	45	30	1	Anoxia_45
1	Anoxia	1	45	30	1	Anoxia_45
1	Anoxia	1	45	30	1	Anoxia_45
1	Anoxia	1	45	30	1	Anoxia_45
1	Anoxia	1	45	31	1	Anoxia_45
1	Anoxia	1	45	31	1	Anoxia_45
1	Anoxia	1	45	31	1	Anoxia_45
1	Anoxia	1	45	31	1	Anoxia_45
1	Anoxia	1	45	31	1	Anoxia_45
1	Anoxia	1	45	31	1	Anoxia_45
1	Anoxia	1	45	32	1	Anoxia_45
1	Anoxia	1	45	32	1	Anoxia_45
1	Anoxia	1	45	32	1	Anoxia_45
1	Anoxia	1	45	32	1	Anoxia_45
1	Anoxia	1	45	32	1	Anoxia_45
1	Anoxia	1	45	32	1	Anoxia_45
1	Anoxia	1	45	32	1	Anoxia_45
1	Anoxia	1	45	32	1	Anoxia_45
1	Anoxia	1	45	32	1	Anoxia_45
1	Anoxia	1	45	32	1	Anoxia_45
1	Anoxia	1	45	32	1	Anoxia_45
1	Anoxia	1	45	32	1	Anoxia_45
1	Anoxia	1	45	32	1	Anoxia_45
1	Anoxia	1	45	33	1	Anoxia_45
1	Anoxia	1	45	33	1	Anoxia_45
1	Anoxia	1	45	33	1	Anoxia_45
1	Anoxia	1	45	33	1	Anoxia_45
1	Anoxia	1	45	33	1	Anoxia_45
1	Anoxia	1	45	33	1	Anoxia_45
1	Anoxia	1	45	33	1	Anoxia_45
1	Anoxia	1	45	33	1	Anoxia_45
1	Anoxia	1	45	33	1	Anoxia_45
1	Anoxia	1	45	35	0	Anoxia_45
1	Anoxia	1	45	35	0	Anoxia_45
1	Anoxia	1	45	35	0	Anoxia_45
1	Anoxia	1	45	35	0	Anoxia_45
1	Anoxia	1	45	35	0	Anoxia_45
1	Anoxia	1	45	35	0	Anoxia_45
1	Anoxia	1	45	35	0	Anoxia_45
1	Anoxia	1	45	35	0	Anoxia_45
1	Anoxia	1	45	35	0	Anoxia_45
1	Anoxia	2	45	5	1	Anoxia_45
1	Anoxia	2	45	5	1	Anoxia_45
1	Anoxia	2	45	5	1	Anoxia_45
1	Anoxia	2	45	5	1	Anoxia_45
1	Anoxia	2	45	8	1	Anoxia_45
1	Anoxia	2	45	8	1	Anoxia_45
1	Anoxia	2	45	8	1	Anoxia_45
1	Anoxia	2	45	15	1	Anoxia_45
1	Anoxia	2	45	15	1	Anoxia_45
1	Anoxia	2	45	15	1	Anoxia_45
1	Anoxia	2	45	15	1	Anoxia_45
1	Anoxia	2	45	15	1	Anoxia_45
1	Anoxia	2	45	15	1	Anoxia_45
1	Anoxia	2	45	15	1	Anoxia_45
1	Anoxia	2	45	15	1	Anoxia_45
1	Anoxia	2	45	15	1	Anoxia_45
1	Anoxia	2	45	15	1	Anoxia_45
1	Anoxia	2	45	15	1	Anoxia_45
1	Anoxia	2	45	15	1	Anoxia_45
1	Anoxia	2	45	15	1	Anoxia_45
1	Anoxia	2	45	17	1	Anoxia_45
1	Anoxia	2	45	22	1	Anoxia_45
1	Anoxia	2	45	24	1	Anoxia_45
1	Anoxia	2	45	24	1	Anoxia_45
1	Anoxia	2	45	24	1	Anoxia_45
1	Anoxia	2	45	24	1	Anoxia_45
1	Anoxia	2	45	26	1	Anoxia_45
1	Anoxia	2	45	26	1	Anoxia_45
1	Anoxia	2	45	26	1	Anoxia_45
1	Anoxia	2	45	26	1	Anoxia_45
1	Anoxia	2	45	26	1	Anoxia_45
1	Anoxia	2	45	26	1	Anoxia_45
1	Anoxia	2	45	29	1	Anoxia_45
1	Anoxia	2	45	29	1	Anoxia_45
1	Anoxia	2	45	29	1	Anoxia_45
1	Anoxia	2	45	29	1	Anoxia_45
1	Anoxia	2	45	29	1	Anoxia_45
1	Anoxia	2	45	29	1	Anoxia_45
1	Anoxia	2	45	29	1	Anoxia_45
1	Anoxia	2	45	29	1	Anoxia_45
1	Anoxia	2	45	29	1	Anoxia_45
1	Anoxia	2	45	30	1	Anoxia_45
1	Anoxia	2	45	30	1	Anoxia_45
1	Anoxia	2	45	30	1	Anoxia_45
1	Anoxia	2	45	31	1	Anoxia_45
1	Anoxia	2	45	31	1	Anoxia_45
1	Anoxia	2	45	31	1	Anoxia_45
1	Anoxia	2	45	32	1	Anoxia_45
1	Anoxia	2	45	32	1	Anoxia_45
1	Anoxia	2	45	32	1	Anoxia_45
1	Anoxia	2	45	32	1	Anoxia_45
1	Anoxia	2	45	32	1	Anoxia_45
1	Anoxia	2	45	33	1	Anoxia_45
1	Anoxia	2	45	33	1	Anoxia_45
1	Anoxia	2	45	33	1	Anoxia_45
1	Anoxia	2	45	33	1	Anoxia_45
1	Anoxia	2	45	33	1	Anoxia_45
1	Anoxia	2	45	35	0	Anoxia_45
1	Anoxia	2	45	35	0	Anoxia_45
1	Anoxia	2	45	35	0	Anoxia_45
1	Anoxia	2	45	35	0	Anoxia_45
1	Anoxia	2	45	35	0	Anoxia_45
1	Anoxia	2	45	35	0	Anoxia_45
1	Anoxia	2	45	35	0	Anoxia_45
1	Anoxia	2	45	35	0	Anoxia_45
1	Anoxia	2	45	35	0	Anoxia_45
1	Anoxia	2	45	35	0	Anoxia_45
1	Anoxia	2	45	35	0	Anoxia_45
1	Anoxia	2	45	35	0	Anoxia_45
1	Anoxia	2	45	35	0	Anoxia_45
1	Anoxia	2	45	35	0	Anoxia_45
1	Anoxia	2	45	35	0	Anoxia_45
1	Anoxia	2	45	35	0	Anoxia_45
1	Anoxia	3	45	5	1	Anoxia_45
1	Anoxia	3	45	5	1	Anoxia_45
1	Anoxia	3	45	5	1	Anoxia_45
1	Anoxia	3	45	8	1	Anoxia_45
1	Anoxia	3	45	12	1	Anoxia_45
1	Anoxia	3	45	15	1	Anoxia_45
1	Anoxia	3	45	15	1	Anoxia_45
1	Anoxia	3	45	15	1	Anoxia_45
1	Anoxia	3	45	15	1	Anoxia_45
1	Anoxia	3	45	15	1	Anoxia_45
1	Anoxia	3	45	15	1	Anoxia_45
1	Anoxia	3	45	15	1	Anoxia_45
1	Anoxia	3	45	15	1	Anoxia_45
1	Anoxia	3	45	17	1	Anoxia_45
1	Anoxia	3	45	17	1	Anoxia_45
1	Anoxia	3	45	19	1	Anoxia_45
1	Anoxia	3	45	19	1	Anoxia_45
1	Anoxia	3	45	19	1	Anoxia_45
1	Anoxia	3	45	22	1	Anoxia_45
1	Anoxia	3	45	22	1	Anoxia_45
1	Anoxia	3	45	22	1	Anoxia_45
1	Anoxia	3	45	24	1	Anoxia_45
1	Anoxia	3	45	24	1	Anoxia_45
1	Anoxia	3	45	24	1	Anoxia_45
1	Anoxia	3	45	24	1	Anoxia_45
1	Anoxia	3	45	24	1	Anoxia_45
1	Anoxia	3	45	24	1	Anoxia_45
1	Anoxia	3	45	26	1	Anoxia_45
1	Anoxia	3	45	26	1	Anoxia_45
1	Anoxia	3	45	26	1	Anoxia_45
1	Anoxia	3	45	26	1	Anoxia_45
1	Anoxia	3	45	26	1	Anoxia_45
1	Anoxia	3	45	26	1	Anoxia_45
1	Anoxia	3	45	26	1	Anoxia_45
1	Anoxia	3	45	26	1	Anoxia_45
1	Anoxia	3	45	26	1	Anoxia_45
1	Anoxia	3	45	26	1	Anoxia_45
1	Anoxia	3	45	29	1	Anoxia_45
1	Anoxia	3	45	29	1	Anoxia_45
1	Anoxia	3	45	29	1	Anoxia_45
1	Anoxia	3	45	29	1	Anoxia_45
1	Anoxia	3	45	29	1	Anoxia_45
1	Anoxia	3	45	29	1	Anoxia_45
1	Anoxia	3	45	29	1	Anoxia_45
1	Anoxia	3	45	29	1	Anoxia_45
1	Anoxia	3	45	29	1	Anoxia_45
1	Anoxia	3	45	29	1	Anoxia_45
1	Anoxia	3	45	29	1	Anoxia_45
1	Anoxia	3	45	30	1	Anoxia_45
1	Anoxia	3	45	30	1	Anoxia_45
1	Anoxia	3	45	31	1	Anoxia_45
1	Anoxia	3	45	31	1	Anoxia_45
1	Anoxia	3	45	31	1	Anoxia_45
1	Anoxia	3	45	31	1	Anoxia_45
1	Anoxia	3	45	31	1	Anoxia_45
1	Anoxia	3	45	31	1	Anoxia_45
1	Anoxia	3	45	31	1	Anoxia_45
1	Anoxia	3	45	32	1	Anoxia_45
1	Anoxia	3	45	32	1	Anoxia_45
1	Anoxia	3	45	32	1	Anoxia_45
1	Anoxia	3	45	32	1	Anoxia_45
1	Anoxia	3	45	33	1	Anoxia_45
1	Anoxia	3	45	33	1	Anoxia_45
1	Anoxia	3	45	33	1	Anoxia_45
1	Anoxia	3	45	33	1	Anoxia_45
1	Anoxia	3	45	33	1	Anoxia_45
1	Anoxia	3	45	33	1	Anoxia_45
1	Anoxia	3	45	33	1	Anoxia_45
1	Anoxia	3	45	35	0	Anoxia_45
1	Anoxia	3	45	35	0	Anoxia_45
1	Anoxia	3	45	35	0	Anoxia_45
1	Anoxia	3	45	35	0	Anoxia_45
1	Anoxia	3	45	35	0	Anoxia_45
1	Anoxia	3	45	35	0	Anoxia_45
1	Anoxia	3	45	35	0	Anoxia_45
1	Anoxia	3	45	35	0	Anoxia_45
1	Anoxia	3	45	35	0	Anoxia_45
1	Anoxia	3	45	35	0	Anoxia_45
1	Anoxia	3	45	35	0	Anoxia_45
1	Anoxia	3	45	35	0	Anoxia_45
1	Anoxia	3	45	35	0	Anoxia_45
1	Anoxia	3	45	35	0	Anoxia_45
1	Anoxia	3	45	35	0	Anoxia_45
1	Anoxia	3	45	35	0	Anoxia_45
1	Anoxia	3	45	35	0	Anoxia_45
1	Anoxia	3	45	35	0	Anoxia_45
1	Anoxia	3	45	35	0	Anoxia_45
1	Anoxia	3	45	35	0	Anoxia_45
1	Anoxia	3	45	35	0	Anoxia_45
1	Anoxia	3	45	35	0	Anoxia_45
1	Anoxia	3	45	35	0	Anoxia_45
1	Anoxia	3	45	35	0	Anoxia_45
1	Anoxia	3	45	35	0	Anoxia_45
1	Anoxia	3	45	35	0	Anoxia_45
1	Anoxia	3	45	35	0	Anoxia_45
1	Anoxia	3	45	35	0	Anoxia_45
1	Anoxia	3	45	35	0	Anoxia_45
1	Anoxia	3	45	35	0	Anoxia_45
1	Anoxia	3	45	35	0	Anoxia_45
1	Anoxia	3	45	35	0	Anoxia_45
1	Anoxia	3	45	35	0	Anoxia_45
1	Anoxia	3	45	35	0	Anoxia_45
1	Anoxia	3	45	35	0	Anoxia_45
1	Anoxia	3	45	35	0	Anoxia_45
1	Anoxia	4	45	5	1	Anoxia_45
1	Anoxia	4	45	5	1	Anoxia_45
1	Anoxia	4	45	5	1	Anoxia_45
1	Anoxia	4	45	8	1	Anoxia_45
1	Anoxia	4	45	8	1	Anoxia_45
1	Anoxia	4	45	8	1	Anoxia_45
1	Anoxia	4	45	15	1	Anoxia_45
1	Anoxia	4	45	15	1	Anoxia_45
1	Anoxia	4	45	15	1	Anoxia_45
1	Anoxia	4	45	15	1	Anoxia_45
1	Anoxia	4	45	15	1	Anoxia_45
1	Anoxia	4	45	15	1	Anoxia_45
1	Anoxia	4	45	15	1	Anoxia_45
1	Anoxia	4	45	15	1	Anoxia_45
1	Anoxia	4	45	15	1	Anoxia_45
1	Anoxia	4	45	15	1	Anoxia_45
1	Anoxia	4	45	15	1	Anoxia_45
1	Anoxia	4	45	15	1	Anoxia_45
1	Anoxia	4	45	15	1	Anoxia_45
1	Anoxia	4	45	19	1	Anoxia_45
1	Anoxia	4	45	19	1	Anoxia_45
1	Anoxia	4	45	22	1	Anoxia_45
1	Anoxia	4	45	22	1	Anoxia_45
1	Anoxia	4	45	22	1	Anoxia_45
1	Anoxia	4	45	22	1	Anoxia_45
1	Anoxia	4	45	24	1	Anoxia_45
1	Anoxia	4	45	24	1	Anoxia_45
1	Anoxia	4	45	26	1	Anoxia_45
1	Anoxia	4	45	26	1	Anoxia_45
1	Anoxia	4	45	26	1	Anoxia_45
1	Anoxia	4	45	26	1	Anoxia_45
1	Anoxia	4	45	29	1	Anoxia_45
1	Anoxia	4	45	29	1	Anoxia_45
1	Anoxia	4	45	29	1	Anoxia_45
1	Anoxia	4	45	29	1	Anoxia_45
1	Anoxia	4	45	30	1	Anoxia_45
1	Anoxia	4	45	30	1	Anoxia_45
1	Anoxia	4	45	31	1	Anoxia_45
1	Anoxia	4	45	31	1	Anoxia_45
1	Anoxia	4	45	32	1	Anoxia_45
1	Anoxia	4	45	32	1	Anoxia_45
1	Anoxia	4	45	32	1	Anoxia_45
1	Anoxia	4	45	33	1	Anoxia_45
1	Anoxia	4	45	33	1	Anoxia_45
1	Anoxia	4	45	33	1	Anoxia_45
1	Anoxia	4	45	33	1	Anoxia_45
1	Anoxia	4	45	33	1	Anoxia_45
1	Anoxia	4	45	33	1	Anoxia_45
1	Anoxia	4	45	33	1	Anoxia_45
1	Anoxia	4	45	35	0	Anoxia_45
1	Anoxia	4	45	35	0	Anoxia_45
1	Anoxia	4	45	35	0	Anoxia_45
1	Anoxia	4	45	35	0	Anoxia_45
1	Anoxia	4	45	35	0	Anoxia_45
1	Anoxia	4	45	35	0	Anoxia_45
1	Anoxia	4	45	35	0	Anoxia_45
1	Anoxia	4	45	35	0	Anoxia_45
1	Anoxia	4	45	35	0	Anoxia_45
1	Anoxia	4	45	35	0	Anoxia_45
1	Anoxia	4	45	35	0	Anoxia_45
1	Anoxia	4	45	35	0	Anoxia_45
1	Anoxia	1	0	8	1	Anoxia_0
1	Anoxia	1	0	12	1	Anoxia_0
1	Anoxia	1	0	12	1	Anoxia_0
1	Anoxia	1	0	12	1	Anoxia_0
1	Anoxia	1	0	15	1	Anoxia_0
1	Anoxia	1	0	15	1	Anoxia_0
1	Anoxia	1	0	15	1	Anoxia_0
1	Anoxia	1	0	15	1	Anoxia_0
1	Anoxia	1	0	15	1	Anoxia_0
1	Anoxia	1	0	15	1	Anoxia_0
1	Anoxia	1	0	15	1	Anoxia_0
1	Anoxia	1	0	15	1	Anoxia_0
1	Anoxia	1	0	15	1	Anoxia_0
1	Anoxia	1	0	15	1	Anoxia_0
1	Anoxia	1	0	15	1	Anoxia_0
1	Anoxia	1	0	15	1	Anoxia_0
1	Anoxia	1	0	15	1	Anoxia_0
1	Anoxia	1	0	15	1	Anoxia_0
1	Anoxia	1	0	15	1	Anoxia_0
1	Anoxia	1	0	15	1	Anoxia_0
1	Anoxia	1	0	15	1	Anoxia_0
1	Anoxia	1	0	15	1	Anoxia_0
1	Anoxia	1	0	15	1	Anoxia_0
1	Anoxia	1	0	15	1	Anoxia_0
1	Anoxia	1	0	15	1	Anoxia_0
1	Anoxia	1	0	15	1	Anoxia_0
1	Anoxia	1	0	15	1	Anoxia_0
1	Anoxia	1	0	17	1	Anoxia_0
1	Anoxia	1	0	17	1	Anoxia_0
1	Anoxia	1	0	17	1	Anoxia_0
1	Anoxia	1	0	17	1	Anoxia_0
1	Anoxia	1	0	17	1	Anoxia_0
1	Anoxia	1	0	17	1	Anoxia_0
1	Anoxia	1	0	17	1	Anoxia_0
1	Anoxia	1	0	17	1	Anoxia_0
1	Anoxia	1	0	17	1	Anoxia_0
1	Anoxia	1	0	17	1	Anoxia_0
1	Anoxia	1	0	17	1	Anoxia_0
1	Anoxia	1	0	17	1	Anoxia_0
1	Anoxia	1	0	19	1	Anoxia_0
1	Anoxia	1	0	19	1	Anoxia_0
1	Anoxia	1	0	19	1	Anoxia_0
1	Anoxia	1	0	19	1	Anoxia_0
1	Anoxia	1	0	19	1	Anoxia_0
1	Anoxia	1	0	19	1	Anoxia_0
1	Anoxia	1	0	22	1	Anoxia_0
1	Anoxia	1	0	22	1	Anoxia_0
1	Anoxia	1	0	22	1	Anoxia_0
1	Anoxia	1	0	22	1	Anoxia_0
1	Anoxia	1	0	22	1	Anoxia_0
1	Anoxia	1	0	22	1	Anoxia_0
1	Anoxia	1	0	22	1	Anoxia_0
1	Anoxia	1	0	22	1	Anoxia_0
1	Anoxia	1	0	22	1	Anoxia_0
1	Anoxia	1	0	22	1	Anoxia_0
1	Anoxia	1	0	22	1	Anoxia_0
1	Anoxia	1	0	22	1	Anoxia_0
1	Anoxia	1	0	24	1	Anoxia_0
1	Anoxia	1	0	24	1	Anoxia_0
1	Anoxia	1	0	24	1	Anoxia_0
1	Anoxia	1	0	24	1	Anoxia_0
1	Anoxia	1	0	24	1	Anoxia_0
1	Anoxia	1	0	24	1	Anoxia_0
1	Anoxia	1	0	24	1	Anoxia_0
1	Anoxia	1	0	24	1	Anoxia_0
1	Anoxia	1	0	26	1	Anoxia_0
1	Anoxia	1	0	26	1	Anoxia_0
1	Anoxia	1	0	26	1	Anoxia_0
1	Anoxia	1	0	26	1	Anoxia_0
1	Anoxia	1	0	26	1	Anoxia_0
1	Anoxia	1	0	26	1	Anoxia_0
1	Anoxia	1	0	26	1	Anoxia_0
1	Anoxia	1	0	26	1	Anoxia_0
1	Anoxia	1	0	26	1	Anoxia_0
1	Anoxia	1	0	26	1	Anoxia_0
1	Anoxia	1	0	26	1	Anoxia_0
1	Anoxia	1	0	26	1	Anoxia_0
1	Anoxia	1	0	29	1	Anoxia_0
1	Anoxia	1	0	29	1	Anoxia_0
1	Anoxia	1	0	29	1	Anoxia_0
1	Anoxia	1	0	29	1	Anoxia_0
1	Anoxia	1	0	29	1	Anoxia_0
1	Anoxia	1	0	29	1	Anoxia_0
1	Anoxia	1	0	29	1	Anoxia_0
1	Anoxia	1	0	30	1	Anoxia_0
1	Anoxia	1	0	30	1	Anoxia_0
1	Anoxia	1	0	30	1	Anoxia_0
1	Anoxia	1	0	32	1	Anoxia_0
1	Anoxia	1	0	32	1	Anoxia_0
1	Anoxia	1	0	33	1	Anoxia_0
1	Anoxia	2	0	5	1	Anoxia_0
1	Anoxia	2	0	8	1	Anoxia_0
1	Anoxia	2	0	15	1	Anoxia_0
1	Anoxia	2	0	15	1	Anoxia_0
1	Anoxia	2	0	15	1	Anoxia_0
1	Anoxia	2	0	15	1	Anoxia_0
1	Anoxia	2	0	15	1	Anoxia_0
1	Anoxia	2	0	15	1	Anoxia_0
1	Anoxia	2	0	15	1	Anoxia_0
1	Anoxia	2	0	19	1	Anoxia_0
1	Anoxia	2	0	22	1	Anoxia_0
1	Anoxia	2	0	22	1	Anoxia_0
1	Anoxia	2	0	22	1	Anoxia_0
1	Anoxia	2	0	22	1	Anoxia_0
1	Anoxia	2	0	24	1	Anoxia_0
1	Anoxia	2	0	24	1	Anoxia_0
1	Anoxia	2	0	24	1	Anoxia_0
1	Anoxia	2	0	24	1	Anoxia_0
1	Anoxia	2	0	26	1	Anoxia_0
1	Anoxia	2	0	26	1	Anoxia_0
1	Anoxia	2	0	26	1	Anoxia_0
1	Anoxia	2	0	29	1	Anoxia_0
1	Anoxia	2	0	29	1	Anoxia_0
1	Anoxia	2	0	29	1	Anoxia_0
1	Anoxia	2	0	29	1	Anoxia_0
1	Anoxia	2	0	29	1	Anoxia_0
1	Anoxia	2	0	29	1	Anoxia_0
1	Anoxia	2	0	29	1	Anoxia_0
1	Anoxia	2	0	29	1	Anoxia_0
1	Anoxia	2	0	29	1	Anoxia_0
1	Anoxia	2	0	29	1	Anoxia_0
1	Anoxia	2	0	29	1	Anoxia_0
1	Anoxia	2	0	30	1	Anoxia_0
1	Anoxia	2	0	30	1	Anoxia_0
1	Anoxia	2	0	30	1	Anoxia_0
1	Anoxia	2	0	30	1	Anoxia_0
1	Anoxia	2	0	31	1	Anoxia_0
1	Anoxia	2	0	31	1	Anoxia_0
1	Anoxia	2	0	31	1	Anoxia_0
1	Anoxia	2	0	31	1	Anoxia_0
1	Anoxia	2	0	32	1	Anoxia_0
1	Anoxia	2	0	32	1	Anoxia_0
1	Anoxia	2	0	32	1	Anoxia_0
1	Anoxia	2	0	32	1	Anoxia_0
1	Anoxia	2	0	33	1	Anoxia_0
1	Anoxia	2	0	33	1	Anoxia_0
1	Anoxia	2	0	33	1	Anoxia_0
1	Anoxia	2	0	33	1	Anoxia_0
1	Anoxia	2	0	33	1	Anoxia_0
1	Anoxia	2	0	33	1	Anoxia_0
1	Anoxia	2	0	33	1	Anoxia_0
1	Anoxia	2	0	35	0	Anoxia_0
1	Anoxia	2	0	35	0	Anoxia_0
1	Anoxia	2	0	35	0	Anoxia_0
1	Anoxia	2	0	35	0	Anoxia_0
1	Anoxia	2	0	35	0	Anoxia_0
1	Anoxia	2	0	35	0	Anoxia_0
1	Anoxia	2	0	35	0	Anoxia_0
1	Anoxia	2	0	35	0	Anoxia_0
1	Anoxia	2	0	35	0	Anoxia_0
1	Anoxia	2	0	35	0	Anoxia_0
1	Anoxia	2	0	35	0	Anoxia_0
1	Anoxia	2	0	35	0	Anoxia_0
1	Anoxia	2	0	35	0	Anoxia_0
1	Anoxia	2	0	35	0	Anoxia_0
1	Anoxia	1	45	15	1	Anoxia_45
1	Anoxia	1	45	15	1	Anoxia_45
1	Anoxia	1	45	15	1	Anoxia_45
1	Anoxia	1	45	15	1	Anoxia_45
1	Anoxia	1	45	15	1	Anoxia_45
1	Anoxia	1	45	15	1	Anoxia_45
1	Anoxia	1	45	15	1	Anoxia_45
1	Anoxia	1	45	15	1	Anoxia_45
1	Anoxia	1	45	15	1	Anoxia_45
1	Anoxia	1	45	15	1	Anoxia_45
1	Anoxia	1	45	15	1	Anoxia_45
1	Anoxia	1	45	15	1	Anoxia_45
1	Anoxia	1	45	15	1	Anoxia_45
1	Anoxia	1	45	15	1	Anoxia_45
1	Anoxia	1	45	15	1	Anoxia_45
1	Anoxia	1	45	15	1	Anoxia_45
1	Anoxia	1	45	15	1	Anoxia_45
1	Anoxia	1	45	15	1	Anoxia_45
1	Anoxia	1	45	15	1	Anoxia_45
1	Anoxia	1	45	15	1	Anoxia_45
1	Anoxia	1	45	15	1	Anoxia_45
1	Anoxia	1	45	15	1	Anoxia_45
1	Anoxia	1	45	17	1	Anoxia_45
1	Anoxia	1	45	17	1	Anoxia_45
1	Anoxia	1	45	17	1	Anoxia_45
1	Anoxia	1	45	17	1	Anoxia_45
1	Anoxia	1	45	17	1	Anoxia_45
1	Anoxia	1	45	17	1	Anoxia_45
1	Anoxia	1	45	17	1	Anoxia_45
1	Anoxia	1	45	17	1	Anoxia_45
1	Anoxia	1	45	17	1	Anoxia_45
1	Anoxia	1	45	19	1	Anoxia_45
1	Anoxia	1	45	19	1	Anoxia_45
1	Anoxia	1	45	19	1	Anoxia_45
1	Anoxia	1	45	19	1	Anoxia_45
1	Anoxia	1	45	19	1	Anoxia_45
1	Anoxia	1	45	19	1	Anoxia_45
1	Anoxia	1	45	19	1	Anoxia_45
1	Anoxia	1	45	19	1	Anoxia_45
1	Anoxia	1	45	19	1	Anoxia_45
1	Anoxia	1	45	19	1	Anoxia_45
1	Anoxia	1	45	22	1	Anoxia_45
1	Anoxia	1	45	22	1	Anoxia_45
1	Anoxia	1	45	22	1	Anoxia_45
1	Anoxia	1	45	22	1	Anoxia_45
1	Anoxia	1	45	22	1	Anoxia_45
1	Anoxia	1	45	22	1	Anoxia_45
1	Anoxia	1	45	22	1	Anoxia_45
1	Anoxia	1	45	22	1	Anoxia_45
1	Anoxia	1	45	22	1	Anoxia_45
1	Anoxia	1	45	22	1	Anoxia_45
1	Anoxia	1	45	22	1	Anoxia_45
1	Anoxia	1	45	22	1	Anoxia_45
1	Anoxia	1	45	22	1	Anoxia_45
1	Anoxia	1	45	22	1	Anoxia_45
1	Anoxia	1	45	22	1	Anoxia_45
1	Anoxia	1	45	22	1	Anoxia_45
1	Anoxia	1	45	22	1	Anoxia_45
1	Anoxia	1	45	24	1	Anoxia_45
1	Anoxia	1	45	24	1	Anoxia_45
1	Anoxia	1	45	24	1	Anoxia_45
1	Anoxia	1	45	24	1	Anoxia_45
1	Anoxia	1	45	24	1	Anoxia_45
1	Anoxia	1	45	24	1	Anoxia_45
1	Anoxia	1	45	24	1	Anoxia_45
1	Anoxia	1	45	26	1	Anoxia_45
1	Anoxia	1	45	26	1	Anoxia_45
1	Anoxia	1	45	26	1	Anoxia_45
1	Anoxia	1	45	26	1	Anoxia_45
1	Anoxia	1	45	29	1	Anoxia_45
1	Anoxia	1	45	29	1	Anoxia_45
1	Anoxia	1	45	29	1	Anoxia_45
1	Anoxia	1	45	29	1	Anoxia_45
1	Anoxia	1	45	31	1	Anoxia_45
1	Anoxia	1	45	32	1	Anoxia_45
1	Anoxia	1	45	33	1	Anoxia_45
1	Anoxia	1	45	33	1	Anoxia_45
1	Anoxia	1	45	33	1	Anoxia_45
1	Anoxia	2	45	5	1	Anoxia_45
1	Anoxia	2	45	8	1	Anoxia_45
1	Anoxia	2	45	15	1	Anoxia_45
1	Anoxia	2	45	15	1	Anoxia_45
1	Anoxia	2	45	15	1	Anoxia_45
1	Anoxia	2	45	15	1	Anoxia_45
1	Anoxia	2	45	15	1	Anoxia_45
1	Anoxia	2	45	15	1	Anoxia_45
1	Anoxia	2	45	15	1	Anoxia_45
1	Anoxia	2	45	15	1	Anoxia_45
1	Anoxia	2	45	15	1	Anoxia_45
1	Anoxia	2	45	15	1	Anoxia_45
1	Anoxia	2	45	15	1	Anoxia_45
1	Anoxia	2	45	15	1	Anoxia_45
1	Anoxia	2	45	15	1	Anoxia_45
1	Anoxia	2	45	15	1	Anoxia_45
1	Anoxia	2	45	15	1	Anoxia_45
1	Anoxia	2	45	15	1	Anoxia_45
1	Anoxia	2	45	15	1	Anoxia_45
1	Anoxia	2	45	15	1	Anoxia_45
1	Anoxia	2	45	15	1	Anoxia_45
1	Anoxia	2	45	15	1	Anoxia_45
1	Anoxia	2	45	15	1	Anoxia_45
1	Anoxia	2	45	22	1	Anoxia_45
1	Anoxia	2	45	22	1	Anoxia_45
1	Anoxia	2	45	22	1	Anoxia_45
1	Anoxia	2	45	22	1	Anoxia_45
1	Anoxia	2	45	22	1	Anoxia_45
1	Anoxia	2	45	24	1	Anoxia_45
1	Anoxia	2	45	24	1	Anoxia_45
1	Anoxia	2	45	24	1	Anoxia_45
1	Anoxia	2	45	24	1	Anoxia_45
1	Anoxia	2	45	24	1	Anoxia_45
1	Anoxia	2	45	26	1	Anoxia_45
1	Anoxia	2	45	26	1	Anoxia_45
1	Anoxia	2	45	26	1	Anoxia_45
1	Anoxia	2	45	26	1	Anoxia_45
1	Anoxia	2	45	29	1	Anoxia_45
1	Anoxia	2	45	29	1	Anoxia_45
1	Anoxia	2	45	29	1	Anoxia_45
1	Anoxia	2	45	29	1	Anoxia_45
1	Anoxia	2	45	29	1	Anoxia_45
1	Anoxia	2	45	30	1	Anoxia_45
1	Anoxia	2	45	30	1	Anoxia_45
1	Anoxia	2	45	30	1	Anoxia_45
1	Anoxia	2	45	31	1	Anoxia_45
1	Anoxia	2	45	32	1	Anoxia_45
1	Anoxia	2	45	32	1	Anoxia_45
1	Anoxia	2	45	32	1	Anoxia_45
1	Anoxia	2	45	33	1	Anoxia_45
1	Anoxia	2	45	33	1	Anoxia_45
1	Anoxia	2	45	35	0	Anoxia_45
1	Anoxia	2	45	35	0	Anoxia_45
1	Anoxia	2	45	35	0	Anoxia_45
1	Anoxia	2	45	35	0	Anoxia_45
1	Anoxia	2	45	35	0	Anoxia_45
1	Anoxia	2	45	35	0	Anoxia_45
1	Anoxia	2	45	35	0	Anoxia_45
1	Anoxia	2	45	35	0	Anoxia_45
1	Anoxia	2	45	35	0	Anoxia_45
1	Anoxia	2	45	35	0	Anoxia_45
1	Anoxia	2	45	35	0	Anoxia_45
1	Anoxia	3	45	15	1	Anoxia_45
1	Anoxia	3	45	15	1	Anoxia_45
1	Anoxia	3	45	15	1	Anoxia_45
1	Anoxia	3	45	15	1	Anoxia_45
1	Anoxia	3	45	15	1	Anoxia_45
1	Anoxia	3	45	15	1	Anoxia_45
1	Anoxia	3	45	15	1	Anoxia_45
1	Anoxia	3	45	15	1	Anoxia_45
1	Anoxia	3	45	15	1	Anoxia_45
1	Anoxia	3	45	15	1	Anoxia_45
1	Anoxia	3	45	15	1	Anoxia_45
1	Anoxia	3	45	15	1	Anoxia_45
1	Anoxia	3	45	15	1	Anoxia_45
1	Anoxia	3	45	24	1	Anoxia_45
1	Anoxia	3	45	26	1	Anoxia_45
1	Anoxia	3	45	29	1	Anoxia_45
1	Anoxia	3	45	29	1	Anoxia_45
1	Anoxia	3	45	29	1	Anoxia_45
1	Anoxia	3	45	29	1	Anoxia_45
1	Anoxia	3	45	29	1	Anoxia_45
1	Anoxia	3	45	29	1	Anoxia_45
1	Anoxia	3	45	29	1	Anoxia_45
1	Anoxia	3	45	29	1	Anoxia_45
1	Anoxia	3	45	29	1	Anoxia_45
1	Anoxia	3	45	29	1	Anoxia_45
1	Anoxia	3	45	29	1	Anoxia_45
1	Anoxia	3	45	29	1	Anoxia_45
1	Anoxia	3	45	30	1	Anoxia_45
1	Anoxia	3	45	30	1	Anoxia_45
1	Anoxia	3	45	31	1	Anoxia_45
1	Anoxia	3	45	31	1	Anoxia_45
1	Anoxia	3	45	32	1	Anoxia_45
1	Anoxia	3	45	32	1	Anoxia_45
1	Anoxia	3	45	32	1	Anoxia_45
1	Anoxia	3	45	32	1	Anoxia_45
1	Anoxia	3	45	32	1	Anoxia_45
1	Anoxia	3	45	33	1	Anoxia_45
1	Anoxia	3	45	33	1	Anoxia_45
1	Anoxia	3	45	33	1	Anoxia_45
1	Anoxia	3	45	35	0	Anoxia_45
1	Anoxia	3	45	35	0	Anoxia_45
1	Anoxia	3	45	35	0	Anoxia_45
1	Anoxia	3	45	35	0	Anoxia_45
1	Anoxia	3	45	35	0	Anoxia_45
1	Anoxia	3	45	35	0	Anoxia_45
1	Anoxia	3	45	35	0	Anoxia_45
1	Anoxia	3	45	35	0	Anoxia_45
1	Anoxia	3	45	35	0	Anoxia_45
1	Anoxia	3	45	35	0	Anoxia_45
1	Anoxia	4	45	5	1	Anoxia_45
1	Anoxia	4	45	5	1	Anoxia_45
1	Anoxia	4	45	5	1	Anoxia_45
1	Anoxia	4	45	8	1	Anoxia_45
1	Anoxia	4	45	15	1	Anoxia_45
1	Anoxia	4	45	15	1	Anoxia_45
1	Anoxia	4	45	15	1	Anoxia_45
1	Anoxia	4	45	15	1	Anoxia_45
1	Anoxia	4	45	15	1	Anoxia_45
1	Anoxia	4	45	15	1	Anoxia_45
1	Anoxia	4	45	15	1	Anoxia_45
1	Anoxia	4	45	15	1	Anoxia_45
1	Anoxia	4	45	15	1	Anoxia_45
1	Anoxia	4	45	15	1	Anoxia_45
1	Anoxia	4	45	15	1	Anoxia_45
1	Anoxia	4	45	15	1	Anoxia_45
1	Anoxia	4	45	15	1	Anoxia_45
1	Anoxia	4	45	15	1	Anoxia_45
1	Anoxia	4	45	15	1	Anoxia_45
1	Anoxia	4	45	15	1	Anoxia_45
1	Anoxia	4	45	19	1	Anoxia_45
1	Anoxia	4	45	19	1	Anoxia_45
1	Anoxia	4	45	19	1	Anoxia_45
1	Anoxia	4	45	22	1	Anoxia_45
1	Anoxia	4	45	22	1	Anoxia_45
1	Anoxia	4	45	22	1	Anoxia_45
1	Anoxia	4	45	22	1	Anoxia_45
1	Anoxia	4	45	22	1	Anoxia_45
1	Anoxia	4	45	22	1	Anoxia_45
1	Anoxia	4	45	22	1	Anoxia_45
1	Anoxia	4	45	22	1	Anoxia_45
1	Anoxia	4	45	22	1	Anoxia_45
1	Anoxia	4	45	22	1	Anoxia_45
1	Anoxia	4	45	22	1	Anoxia_45
1	Anoxia	4	45	22	1	Anoxia_45
1	Anoxia	4	45	22	1	Anoxia_45
1	Anoxia	4	45	22	1	Anoxia_45
1	Anoxia	4	45	24	1	Anoxia_45
1	Anoxia	4	45	24	1	Anoxia_45
1	Anoxia	4	45	24	1	Anoxia_45
1	Anoxia	4	45	24	1	Anoxia_45
1	Anoxia	4	45	24	1	Anoxia_45
1	Anoxia	4	45	24	1	Anoxia_45
1	Anoxia	4	45	24	1	Anoxia_45
1	Anoxia	4	45	24	1	Anoxia_45
1	Anoxia	4	45	24	1	Anoxia_45
1	Anoxia	4	45	24	1	Anoxia_45
1	Anoxia	4	45	24	1	Anoxia_45
1	Anoxia	4	45	26	1	Anoxia_45
1	Anoxia	4	45	26	1	Anoxia_45
1	Anoxia	4	45	26	1	Anoxia_45
1	Anoxia	4	45	26	1	Anoxia_45
1	Anoxia	4	45	26	1	Anoxia_45
1	Anoxia	4	45	26	1	Anoxia_45
1	Anoxia	4	45	26	1	Anoxia_45
1	Anoxia	4	45	26	1	Anoxia_45
1	Anoxia	4	45	29	1	Anoxia_45
1	Anoxia	4	45	29	1	Anoxia_45
1	Anoxia	4	45	29	1	Anoxia_45
1	Anoxia	4	45	29	1	Anoxia_45
1	Anoxia	4	45	29	1	Anoxia_45
1	Anoxia	4	45	29	1	Anoxia_45
1	Anoxia	4	45	29	1	Anoxia_45
1	Anoxia	4	45	29	1	Anoxia_45
1	Anoxia	4	45	29	1	Anoxia_45
1	Anoxia	4	45	29	1	Anoxia_45
1	Anoxia	4	45	29	1	Anoxia_45
1	Anoxia	4	45	30	1	Anoxia_45
1	Anoxia	4	45	30	1	Anoxia_45
1	Anoxia	4	45	30	1	Anoxia_45
1	Anoxia	4	45	30	1	Anoxia_45
1	Anoxia	4	45	30	1	Anoxia_45
1	Anoxia	4	45	30	1	Anoxia_45
1	Anoxia	4	45	31	1	Anoxia_45
1	Anoxia	4	45	31	1	Anoxia_45
1	Anoxia	4	45	31	1	Anoxia_45
1	Anoxia	4	45	31	1	Anoxia_45
1	Anoxia	4	45	31	1	Anoxia_45
1	Anoxia	4	45	31	1	Anoxia_45
1	Anoxia	4	45	32	1	Anoxia_45
1	Anoxia	4	45	33	1	Anoxia_45
1	Anoxia	4	45	34	1	Anoxia_45
1	Anoxia	4	45	34	1	Anoxia_45
2	Normoxia	1	0	12	1	Normoxia_0
2	Normoxia	1	0	17	1	Normoxia_0
2	Normoxia	1	0	17	1	Normoxia_0
2	Normoxia	1	0	24	1	Normoxia_0
2	Normoxia	1	0	24	1	Normoxia_0
2	Normoxia	1	0	27	1	Normoxia_0
2	Normoxia	1	0	31	1	Normoxia_0
2	Normoxia	1	0	31	1	Normoxia_0
2	Normoxia	1	0	31	1	Normoxia_0
2	Normoxia	1	0	31	1	Normoxia_0
2	Normoxia	1	0	34	1	Normoxia_0
2	Normoxia	1	0	34	1	Normoxia_0
2	Normoxia	1	0	40	0	Normoxia_0
2	Normoxia	1	0	40	0	Normoxia_0
2	Normoxia	1	0	40	0	Normoxia_0
2	Normoxia	1	0	40	0	Normoxia_0
2	Normoxia	1	0	40	0	Normoxia_0
2	Normoxia	1	0	40	0	Normoxia_0
2	Normoxia	1	0	40	0	Normoxia_0
2	Normoxia	1	0	40	0	Normoxia_0
2	Normoxia	2	0	12	1	Normoxia_0
2	Normoxia	2	0	12	1	Normoxia_0
2	Normoxia	2	0	17	1	Normoxia_0
2	Normoxia	2	0	17	1	Normoxia_0
2	Normoxia	2	0	17	1	Normoxia_0
2	Normoxia	2	0	19	1	Normoxia_0
2	Normoxia	2	0	19	1	Normoxia_0
2	Normoxia	2	0	19	1	Normoxia_0
2	Normoxia	2	0	19	1	Normoxia_0
2	Normoxia	2	0	27	1	Normoxia_0
2	Normoxia	2	0	27	1	Normoxia_0
2	Normoxia	2	0	27	1	Normoxia_0
2	Normoxia	2	0	31	1	Normoxia_0
2	Normoxia	2	0	31	1	Normoxia_0
2	Normoxia	2	0	31	1	Normoxia_0
2	Normoxia	2	0	34	1	Normoxia_0
2	Normoxia	2	0	34	1	Normoxia_0
2	Normoxia	2	0	34	1	Normoxia_0
2	Normoxia	2	0	38	1	Normoxia_0
2	Normoxia	2	0	40	0	Normoxia_0
2	Normoxia	2	0	40	0	Normoxia_0
2	Normoxia	2	0	40	0	Normoxia_0
2	Normoxia	2	0	40	0	Normoxia_0
2	Normoxia	2	0	40	0	Normoxia_0
2	Normoxia	1	45	12	1	Normoxia_45
2	Normoxia	1	45	19	1	Normoxia_45
2	Normoxia	1	45	24	1	Normoxia_45
2	Normoxia	1	45	24	1	Normoxia_45
2	Normoxia	1	45	27	1	Normoxia_45
2	Normoxia	1	45	28	1	Normoxia_45
2	Normoxia	1	45	31	1	Normoxia_45
2	Normoxia	1	45	31	1	Normoxia_45
2	Normoxia	1	45	34	1	Normoxia_45
2	Normoxia	1	45	34	1	Normoxia_45
2	Normoxia	1	45	34	1	Normoxia_45
2	Normoxia	1	45	34	1	Normoxia_45
2	Normoxia	1	45	38	1	Normoxia_45
2	Normoxia	1	45	38	1	Normoxia_45
2	Normoxia	1	45	38	1	Normoxia_45
2	Normoxia	1	45	38	1	Normoxia_45
2	Normoxia	1	45	40	0	Normoxia_45
2	Normoxia	1	45	40	0	Normoxia_45
2	Normoxia	1	45	40	0	Normoxia_45
2	Normoxia	1	45	40	0	Normoxia_45
2	Normoxia	2	45	12	1	Normoxia_45
2	Normoxia	2	45	17	1	Normoxia_45
2	Normoxia	2	45	24	1	Normoxia_45
2	Normoxia	2	45	24	1	Normoxia_45
2	Normoxia	2	45	24	1	Normoxia_45
2	Normoxia	2	45	27	1	Normoxia_45
2	Normoxia	2	45	27	1	Normoxia_45
2	Normoxia	2	45	27	1	Normoxia_45
2	Normoxia	2	45	27	1	Normoxia_45
2	Normoxia	2	45	28	1	Normoxia_45
2	Normoxia	2	45	28	1	Normoxia_45
2	Normoxia	2	45	28	1	Normoxia_45
2	Normoxia	2	45	31	1	Normoxia_45
2	Normoxia	2	45	31	1	Normoxia_45
2	Normoxia	2	45	31	1	Normoxia_45
2	Normoxia	2	45	34	1	Normoxia_45
2	Normoxia	2	45	35	1	Normoxia_45
2	Normoxia	2	45	35	1	Normoxia_45
2	Normoxia	2	45	38	1	Normoxia_45
2	Normoxia	2	45	38	1	Normoxia_45
2	Normoxia	2	45	40	0	Normoxia_45
2	Normoxia	2	45	40	0	Normoxia_45
2	Normoxia	2	45	40	0	Normoxia_45
2	Normoxia	3	45	12	1	Normoxia_45
2	Normoxia	3	45	12	1	Normoxia_45
2	Normoxia	3	45	12	1	Normoxia_45
2	Normoxia	3	45	17	1	Normoxia_45
2	Normoxia	3	45	19	1	Normoxia_45
2	Normoxia	3	45	19	1	Normoxia_45
2	Normoxia	3	45	19	1	Normoxia_45
2	Normoxia	3	45	19	1	Normoxia_45
2	Normoxia	3	45	24	1	Normoxia_45
2	Normoxia	3	45	27	1	Normoxia_45
2	Normoxia	3	45	27	1	Normoxia_45
2	Normoxia	3	45	27	1	Normoxia_45
2	Normoxia	3	45	31	1	Normoxia_45
2	Normoxia	3	45	31	1	Normoxia_45
2	Normoxia	3	45	34	1	Normoxia_45
2	Normoxia	3	45	34	1	Normoxia_45
2	Normoxia	3	45	35	1	Normoxia_45
2	Normoxia	3	45	40	0	Normoxia_45
2	Normoxia	3	45	40	0	Normoxia_45
2	Normoxia	3	45	40	0	Normoxia_45
2	Anoxia	1	0	12	1	Anoxia_0
2	Anoxia	1	0	19	1	Anoxia_0
2	Anoxia	1	0	19	1	Anoxia_0
2	Anoxia	1	0	24	1	Anoxia_0
2	Anoxia	1	0	24	1	Anoxia_0
2	Anoxia	1	0	27	1	Anoxia_0
2	Anoxia	1	0	28	1	Anoxia_0
2	Anoxia	1	0	31	1	Anoxia_0
2	Anoxia	1	0	31	1	Anoxia_0
2	Anoxia	1	0	34	1	Anoxia_0
2	Anoxia	1	0	34	1	Anoxia_0
2	Anoxia	1	0	34	1	Anoxia_0
2	Anoxia	1	0	34	1	Anoxia_0
2	Anoxia	1	0	34	1	Anoxia_0
2	Anoxia	1	0	38	1	Anoxia_0
2	Anoxia	1	0	40	0	Anoxia_0
2	Anoxia	1	0	40	0	Anoxia_0
2	Anoxia	1	0	40	0	Anoxia_0
2	Anoxia	1	0	40	0	Anoxia_0
2	Anoxia	1	0	40	0	Anoxia_0
2	Anoxia	2	0	12	1	Anoxia_0
2	Anoxia	2	0	12	1	Anoxia_0
2	Anoxia	2	0	17	1	Anoxia_0
2	Anoxia	2	0	17	1	Anoxia_0
2	Anoxia	2	0	17	1	Anoxia_0
2	Anoxia	2	0	19	1	Anoxia_0
2	Anoxia	2	0	24	1	Anoxia_0
2	Anoxia	2	0	24	1	Anoxia_0
2	Anoxia	2	0	27	1	Anoxia_0
2	Anoxia	2	0	27	1	Anoxia_0
2	Anoxia	2	0	27	1	Anoxia_0
2	Anoxia	2	0	27	1	Anoxia_0
2	Anoxia	2	0	27	1	Anoxia_0
2	Anoxia	2	0	28	1	Anoxia_0
2	Anoxia	2	0	34	1	Anoxia_0
2	Anoxia	2	0	34	1	Anoxia_0
2	Anoxia	2	0	34	1	Anoxia_0
2	Anoxia	2	0	35	1	Anoxia_0
2	Anoxia	2	0	38	1	Anoxia_0
2	Anoxia	2	0	40	0	Anoxia_0
2	Anoxia	2	0	40	0	Anoxia_0
2	Anoxia	2	0	40	0	Anoxia_0
2	Anoxia	1	45	12	1	Anoxia_45
2	Anoxia	1	45	12	1	Anoxia_45
2	Anoxia	1	45	12	1	Anoxia_45
2	Anoxia	1	45	19	1	Anoxia_45
2	Anoxia	1	45	24	1	Anoxia_45
2	Anoxia	1	45	24	1	Anoxia_45
2	Anoxia	1	45	27	1	Anoxia_45
2	Anoxia	1	45	27	1	Anoxia_45
2	Anoxia	1	45	27	1	Anoxia_45
2	Anoxia	1	45	27	1	Anoxia_45
2	Anoxia	1	45	28	1	Anoxia_45
2	Anoxia	1	45	28	1	Anoxia_45
2	Anoxia	1	45	31	1	Anoxia_45
2	Anoxia	1	45	38	1	Anoxia_45
2	Anoxia	1	45	40	0	Anoxia_45
2	Anoxia	1	45	40	0	Anoxia_45
2	Anoxia	1	45	40	0	Anoxia_45
2	Anoxia	1	45	40	0	Anoxia_45
2	Anoxia	1	45	40	0	Anoxia_45
2	Anoxia	1	45	40	0	Anoxia_45
2	Anoxia	1	45	40	0	Anoxia_45
2	Anoxia	1	45	40	0	Anoxia_45
2	Anoxia	2	45	12	1	Anoxia_45
2	Anoxia	2	45	12	1	Anoxia_45
2	Anoxia	2	45	12	1	Anoxia_45
2	Anoxia	2	45	24	1	Anoxia_45
2	Anoxia	2	45	27	1	Anoxia_45
2	Anoxia	2	45	27	1	Anoxia_45
2	Anoxia	2	45	27	1	Anoxia_45
2	Anoxia	2	45	28	1	Anoxia_45
2	Anoxia	2	45	28	1	Anoxia_45
2	Anoxia	2	45	31	1	Anoxia_45
2	Anoxia	2	45	34	1	Anoxia_45
2	Anoxia	2	45	34	1	Anoxia_45
2	Anoxia	2	45	34	1	Anoxia_45
2	Anoxia	2	45	34	1	Anoxia_45
2	Anoxia	2	45	34	1	Anoxia_45
2	Anoxia	2	45	38	1	Anoxia_45
2	Anoxia	2	45	38	1	Anoxia_45
2	Anoxia	2	45	40	0	Anoxia_45
2	Anoxia	2	45	40	0	Anoxia_45
2	Anoxia	2	45	40	0	Anoxia_45
2	Anoxia	2	45	40	0	Anoxia_45
2	Anoxia	2	45	40	0	Anoxia_45
2	Anoxia	2	45	40	0	Anoxia_45
2	Anoxia	3	45	12	1	Anoxia_45
2	Anoxia	3	45	12	1	Anoxia_45
2	Anoxia	3	45	27	1	Anoxia_45
2	Anoxia	3	45	31	1	Anoxia_45
2	Anoxia	3	45	31	1	Anoxia_45
2	Anoxia	3	45	31	1	Anoxia_45
2	Anoxia	3	45	31	1	Anoxia_45
2	Anoxia	3	45	34	1	Anoxia_45
2	Anoxia	3	45	34	1	Anoxia_45
2	Anoxia	3	45	34	1	Anoxia_45
2	Anoxia	3	45	34	1	Anoxia_45
2	Anoxia	3	45	34	1	Anoxia_45
2	Anoxia	3	45	34	1	Anoxia_45
2	Anoxia	3	45	34	1	Anoxia_45
2	Anoxia	3	45	34	1	Anoxia_45
2	Anoxia	3	45	35	1	Anoxia_45
2	Anoxia	3	45	38	1	Anoxia_45
2	Anoxia	3	45	38	1	Anoxia_45
2	Anoxia	3	45	38	1	Anoxia_45
2	Anoxia	3	45	40	0	Anoxia_45
2	Anoxia	3	45	40	0	Anoxia_45
2	Anoxia	3	45	40	0	Anoxia_45
3	Normoxia	1	0	12	1	Normoxia_0
3	Normoxia	1	0	12	1	Normoxia_0
3	Normoxia	1	0	12	1	Normoxia_0
3	Normoxia	1	0	17	1	Normoxia_0
3	Normoxia	1	0	19	1	Normoxia_0
3	Normoxia	1	0	19	1	Normoxia_0
3	Normoxia	1	0	20	1	Normoxia_0
3	Normoxia	1	0	21	1	Normoxia_0
3	Normoxia	1	0	21	1	Normoxia_0
3	Normoxia	1	0	21	1	Normoxia_0
3	Normoxia	1	0	24	1	Normoxia_0
3	Normoxia	1	0	24	1	Normoxia_0
3	Normoxia	1	0	24	1	Normoxia_0
3	Normoxia	1	0	27	1	Normoxia_0
3	Normoxia	1	0	27	1	Normoxia_0
3	Normoxia	1	0	27	1	Normoxia_0
3	Normoxia	1	0	27	1	Normoxia_0
3	Normoxia	1	0	28	1	Normoxia_0
3	Normoxia	1	0	31	1	Normoxia_0
3	Normoxia	1	0	31	1	Normoxia_0
3	Normoxia	1	0	31	1	Normoxia_0
3	Normoxia	1	0	35	1	Normoxia_0
3	Normoxia	1	0	35	1	Normoxia_0
3	Normoxia	1	0	35	1	Normoxia_0
3	Normoxia	1	0	38	1	Normoxia_0
3	Normoxia	1	0	38	1	Normoxia_0
3	Normoxia	1	0	40	0	Normoxia_0
3	Normoxia	1	0	40	0	Normoxia_0
3	Normoxia	1	0	40	0	Normoxia_0
3	Normoxia	1	0	40	0	Normoxia_0
3	Normoxia	1	0	40	0	Normoxia_0
3	Normoxia	1	0	40	0	Normoxia_0
3	Normoxia	1	0	40	0	Normoxia_0
3	Normoxia	2	0	12	1	Normoxia_0
3	Normoxia	2	0	12	1	Normoxia_0
3	Normoxia	2	0	12	1	Normoxia_0
3	Normoxia	2	0	17	1	Normoxia_0
3	Normoxia	2	0	19	1	Normoxia_0
3	Normoxia	2	0	19	1	Normoxia_0
3	Normoxia	2	0	19	1	Normoxia_0
3	Normoxia	2	0	27	1	Normoxia_0
3	Normoxia	2	0	27	1	Normoxia_0
3	Normoxia	2	0	27	1	Normoxia_0
3	Normoxia	2	0	28	1	Normoxia_0
3	Normoxia	2	0	28	1	Normoxia_0
3	Normoxia	2	0	31	1	Normoxia_0
3	Normoxia	2	0	31	1	Normoxia_0
3	Normoxia	2	0	34	1	Normoxia_0
3	Normoxia	2	0	34	1	Normoxia_0
3	Normoxia	2	0	34	1	Normoxia_0
3	Normoxia	2	0	34	1	Normoxia_0
3	Normoxia	2	0	35	1	Normoxia_0
3	Normoxia	2	0	35	1	Normoxia_0
3	Normoxia	2	0	35	1	Normoxia_0
3	Normoxia	2	0	38	1	Normoxia_0
3	Normoxia	2	0	38	1	Normoxia_0
3	Normoxia	2	0	38	1	Normoxia_0
3	Normoxia	2	0	38	1	Normoxia_0
3	Normoxia	2	0	38	1	Normoxia_0
3	Normoxia	2	0	40	0	Normoxia_0
3	Normoxia	2	0	40	0	Normoxia_0
3	Normoxia	2	0	40	0	Normoxia_0
3	Normoxia	2	0	40	0	Normoxia_0
3	Normoxia	2	0	40	0	Normoxia_0
3	Normoxia	2	0	40	0	Normoxia_0
3	Normoxia	2	0	40	0	Normoxia_0
3	Normoxia	2	0	40	0	Normoxia_0
3	Normoxia	2	0	40	0	Normoxia_0
3	Normoxia	2	0	40	0	Normoxia_0
3	Normoxia	2	0	40	0	Normoxia_0
3	Normoxia	1	45	12	1	Normoxia_45
3	Normoxia	1	45	12	1	Normoxia_45
3	Normoxia	1	45	12	1	Normoxia_45
3	Normoxia	1	45	12	1	Normoxia_45
3	Normoxia	1	45	17	1	Normoxia_45
3	Normoxia	1	45	19	1	Normoxia_45
3	Normoxia	1	45	19	1	Normoxia_45
3	Normoxia	1	45	20	1	Normoxia_45
3	Normoxia	1	45	21	1	Normoxia_45
3	Normoxia	1	45	24	1	Normoxia_45
3	Normoxia	1	45	27	1	Normoxia_45
3	Normoxia	1	45	27	1	Normoxia_45
3	Normoxia	1	45	28	1	Normoxia_45
3	Normoxia	1	45	31	1	Normoxia_45
3	Normoxia	1	45	31	1	Normoxia_45
3	Normoxia	1	45	35	1	Normoxia_45
3	Normoxia	1	45	40	0	Normoxia_45
3	Normoxia	1	45	40	0	Normoxia_45
3	Normoxia	1	45	40	0	Normoxia_45
3	Normoxia	1	45	40	0	Normoxia_45
3	Normoxia	1	45	40	0	Normoxia_45
3	Normoxia	1	45	40	0	Normoxia_45
3	Normoxia	1	45	40	0	Normoxia_45
3	Normoxia	1	45	40	0	Normoxia_45
3	Normoxia	2	45	12	1	Normoxia_45
3	Normoxia	2	45	12	1	Normoxia_45
3	Normoxia	2	45	12	1	Normoxia_45
3	Normoxia	2	45	12	1	Normoxia_45
3	Normoxia	2	45	17	1	Normoxia_45
3	Normoxia	2	45	17	1	Normoxia_45
3	Normoxia	2	45	17	1	Normoxia_45
3	Normoxia	2	45	17	1	Normoxia_45
3	Normoxia	2	45	19	1	Normoxia_45
3	Normoxia	2	45	19	1	Normoxia_45
3	Normoxia	2	45	19	1	Normoxia_45
3	Normoxia	2	45	19	1	Normoxia_45
3	Normoxia	2	45	19	1	Normoxia_45
3	Normoxia	2	45	21	1	Normoxia_45
3	Normoxia	2	45	24	1	Normoxia_45
3	Normoxia	2	45	27	1	Normoxia_45
3	Normoxia	2	45	27	1	Normoxia_45
3	Normoxia	2	45	27	1	Normoxia_45
3	Normoxia	2	45	27	1	Normoxia_45
3	Normoxia	2	45	27	1	Normoxia_45
3	Normoxia	2	45	28	1	Normoxia_45
3	Normoxia	2	45	31	1	Normoxia_45
3	Normoxia	2	45	31	1	Normoxia_45
3	Normoxia	2	45	31	1	Normoxia_45
3	Normoxia	2	45	31	1	Normoxia_45
3	Normoxia	2	45	40	0	Normoxia_45
3	Normoxia	2	45	40	0	Normoxia_45
3	Normoxia	2	45	40	0	Normoxia_45
3	Normoxia	3	45	12	1	Normoxia_45
3	Normoxia	3	45	17	1	Normoxia_45
3	Normoxia	3	45	17	1	Normoxia_45
3	Normoxia	3	45	19	1	Normoxia_45
3	Normoxia	3	45	19	1	Normoxia_45
3	Normoxia	3	45	20	1	Normoxia_45
3	Normoxia	3	45	24	1	Normoxia_45
3	Normoxia	3	45	27	1	Normoxia_45
3	Normoxia	3	45	27	1	Normoxia_45
3	Normoxia	3	45	28	1	Normoxia_45
3	Normoxia	3	45	31	1	Normoxia_45
3	Normoxia	3	45	31	1	Normoxia_45
3	Normoxia	3	45	31	1	Normoxia_45
3	Normoxia	3	45	31	1	Normoxia_45
3	Normoxia	3	45	31	1	Normoxia_45
3	Normoxia	3	45	34	1	Normoxia_45
3	Normoxia	3	45	34	1	Normoxia_45
3	Normoxia	3	45	40	0	Normoxia_45
3	Normoxia	3	45	40	0	Normoxia_45
3	Normoxia	3	45	40	0	Normoxia_45
3	Anoxia	1	0	12	1	Anoxia_0
3	Anoxia	1	0	12	1	Anoxia_0
3	Anoxia	1	0	12	1	Anoxia_0
3	Anoxia	1	0	12	1	Anoxia_0
3	Anoxia	1	0	19	1	Anoxia_0
3	Anoxia	1	0	34	1	Anoxia_0
3	Anoxia	1	0	34	1	Anoxia_0
3	Anoxia	1	0	38	1	Anoxia_0
3	Anoxia	1	0	38	1	Anoxia_0
3	Anoxia	1	0	38	1	Anoxia_0
3	Anoxia	1	0	40	0	Anoxia_0
3	Anoxia	1	0	40	0	Anoxia_0
3	Anoxia	1	0	40	0	Anoxia_0
3	Anoxia	1	0	40	0	Anoxia_0
3	Anoxia	1	0	40	0	Anoxia_0
3	Anoxia	1	0	40	0	Anoxia_0
3	Anoxia	1	0	40	0	Anoxia_0
3	Anoxia	1	0	40	0	Anoxia_0
3	Anoxia	1	0	40	0	Anoxia_0
3	Anoxia	1	0	40	0	Anoxia_0
3	Anoxia	2	0	17	1	Anoxia_0
3	Anoxia	2	0	19	1	Anoxia_0
3	Anoxia	2	0	24	1	Anoxia_0
3	Anoxia	2	0	24	1	Anoxia_0
3	Anoxia	2	0	24	1	Anoxia_0
3	Anoxia	2	0	24	1	Anoxia_0
3	Anoxia	2	0	27	1	Anoxia_0
3	Anoxia	2	0	31	1	Anoxia_0
3	Anoxia	2	0	31	1	Anoxia_0
3	Anoxia	2	0	34	1	Anoxia_0
3	Anoxia	2	0	34	1	Anoxia_0
3	Anoxia	2	0	34	1	Anoxia_0
3	Anoxia	2	0	34	1	Anoxia_0
3	Anoxia	2	0	35	1	Anoxia_0
3	Anoxia	2	0	35	1	Anoxia_0
3	Anoxia	2	0	38	1	Anoxia_0
3	Anoxia	2	0	40	0	Anoxia_0
3	Anoxia	2	0	40	0	Anoxia_0
3	Anoxia	2	0	40	0	Anoxia_0
3	Anoxia	2	0	40	0	Anoxia_0
3	Anoxia	2	0	40	0	Anoxia_0
3	Anoxia	1	45	12	1	Anoxia_45
3	Anoxia	1	45	12	1	Anoxia_45
3	Anoxia	1	45	17	1	Anoxia_45
3	Anoxia	1	45	19	1	Anoxia_45
3	Anoxia	1	45	24	1	Anoxia_45
3	Anoxia	1	45	24	1	Anoxia_45
3	Anoxia	1	45	24	1	Anoxia_45
3	Anoxia	1	45	24	1	Anoxia_45
3	Anoxia	1	45	27	1	Anoxia_45
3	Anoxia	1	45	27	1	Anoxia_45
3	Anoxia	1	45	27	1	Anoxia_45
3	Anoxia	1	45	28	1	Anoxia_45
3	Anoxia	1	45	28	1	Anoxia_45
3	Anoxia	1	45	31	1	Anoxia_45
3	Anoxia	1	45	34	1	Anoxia_45
3	Anoxia	1	45	34	1	Anoxia_45
3	Anoxia	1	45	34	1	Anoxia_45
3	Anoxia	1	45	34	1	Anoxia_45
3	Anoxia	1	45	34	1	Anoxia_45
3	Anoxia	1	45	34	1	Anoxia_45
3	Anoxia	1	45	35	1	Anoxia_45
3	Anoxia	1	45	40	0	Anoxia_45
3	Anoxia	1	45	40	0	Anoxia_45
3	Anoxia	1	45	40	0	Anoxia_45
3	Anoxia	1	45	40	0	Anoxia_45
3	Anoxia	1	45	40	0	Anoxia_45
3	Anoxia	1	45	40	0	Anoxia_45
3	Anoxia	1	45	40	0	Anoxia_45
3	Anoxia	1	45	40	0	Anoxia_45
3	Anoxia	1	45	40	0	Anoxia_45
3	Anoxia	1	45	40	0	Anoxia_45
3	Anoxia	2	45	12	1	Anoxia_45
3	Anoxia	2	45	12	1	Anoxia_45
3	Anoxia	2	45	12	1	Anoxia_45
3	Anoxia	2	45	12	1	Anoxia_45
3	Anoxia	2	45	17	1	Anoxia_45
3	Anoxia	2	45	24	1	Anoxia_45
3	Anoxia	2	45	28	1	Anoxia_45
3	Anoxia	2	45	28	1	Anoxia_45
3	Anoxia	2	45	34	1	Anoxia_45
3	Anoxia	2	45	34	1	Anoxia_45
3	Anoxia	2	45	34	1	Anoxia_45
3	Anoxia	2	45	34	1	Anoxia_45
3	Anoxia	2	45	34	1	Anoxia_45
3	Anoxia	2	45	40	0	Anoxia_45
3	Anoxia	2	45	40	0	Anoxia_45
3	Anoxia	2	45	40	0	Anoxia_45
3	Anoxia	2	45	40	0	Anoxia_45
3	Anoxia	2	45	40	0	Anoxia_45
3	Anoxia	2	45	40	0	Anoxia_45
3	Anoxia	2	45	40	0	Anoxia_45
3	Anoxia	2	45	40	0	Anoxia_45
3	Anoxia	2	45	40	0	Anoxia_45
3	Anoxia	3	45	19	1	Anoxia_45
3	Anoxia	3	45	24	1	Anoxia_45
3	Anoxia	3	45	24	1	Anoxia_45
3	Anoxia	3	45	27	1	Anoxia_45
3	Anoxia	3	45	27	1	Anoxia_45
3	Anoxia	3	45	31	1	Anoxia_45
3	Anoxia	3	45	31	1	Anoxia_45
3	Anoxia	3	45	34	1	Anoxia_45
3	Anoxia	3	45	34	1	Anoxia_45
3	Anoxia	3	45	34	1	Anoxia_45
3	Anoxia	3	45	34	1	Anoxia_45
3	Anoxia	3	45	35	1	Anoxia_45
3	Anoxia	3	45	38	1	Anoxia_45
3	Anoxia	3	45	40	0	Anoxia_45
3	Anoxia	3	45	40	0	Anoxia_45
3	Anoxia	3	45	40	0	Anoxia_45
3	Anoxia	3	45	40	0	Anoxia_45
3	Anoxia	3	45	40	0	Anoxia_45
3	Anoxia	3	45	40	0	Anoxia_45
3	Anoxia	3	45	40	0	Anoxia_45

## Sheet: survival anoxia 90Gy
time	atm	dose	replicate	event	treatment
2	Control	0	1	1	Control_0
9	Control	0	1	1	Control_0
12	Control	0	1	1	Control_0
12	Control	0	1	1	Control_0
12	Control	0	1	1	Control_0
13	Control	0	1	1	Control_0
14	Control	0	1	1	Control_0
14	Control	0	1	1	Control_0
23	Control	0	1	1	Control_0
23	Control	0	1	1	Control_0
23	Control	0	1	1	Control_0
27	Control	0	1	1	Control_0
27	Control	0	1	1	Control_0
30	Control	0	1	1	Control_0
30	Control	0	1	1	Control_0
30	Control	0	1	1	Control_0
34	Control	0	1	1	Control_0
34	Control	0	1	1	Control_0
34	Control	0	1	1	Control_0
34	Control	0	1	1	Control_0
34	Control	0	1	1	Control_0
34	Control	0	1	1	Control_0
37	Control	0	1	1	Control_0
37	Control	0	1	1	Control_0
37	Control	0	1	1	Control_0
37	Control	0	1	1	Control_0
37	Control	0	1	1	Control_0
37	Control	0	1	1	Control_0
37	Control	0	1	1	Control_0
37	Control	0	1	1	Control_0
37	Control	0	1	1	Control_0
40	Control	0	1	1	Control_0
40	Control	0	1	1	Control_0
40	Control	0	1	1	Control_0
40	Control	0	1	1	Control_0
40	Control	0	1	1	Control_0
40	Control	0	1	1	Control_0
40	Control	0	1	1	Control_0
40	Control	0	1	1	Control_0
40	Control	0	1	1	Control_0
40	Control	0	1	1	Control_0
40	Control	0	1	1	Control_0
40	Control	0	1	1	Control_0
40	Control	0	1	1	Control_0
40	Control	0	1	1	Control_0
40	Control	0	1	1	Control_0
40	Control	0	1	1	Control_0
40	Control	0	1	1	Control_0
40	Control	0	1	1	Control_0
40	Control	0	1	1	Control_0
40	Control	0	1	1	Control_0
43	Control	0	1	1	Control_0
43	Control	0	1	1	Control_0
43	Control	0	1	1	Control_0
43	Control	0	1	1	Control_0
43	Control	0	1	1	Control_0
43	Control	0	1	1	Control_0
43	Control	0	1	1	Control_0
43	Control	0	1	1	Control_0
43	Control	0	1	1	Control_0
43	Control	0	1	1	Control_0
43	Control	0	1	1	Control_0
43	Control	0	1	1	Control_0
43	Control	0	1	1	Control_0
43	Control	0	1	1	Control_0
43	Control	0	1	1	Control_0
43	Control	0	1	1	Control_0
43	Control	0	1	1	Control_0
43	Control	0	1	1	Control_0
43	Control	0	1	1	Control_0
43	Control	0	1	1	Control_0
43	Control	0	1	1	Control_0
43	Control	0	1	1	Control_0
43	Control	0	1	1	Control_0
43	Control	0	1	1	Control_0
43	Control	0	1	1	Control_0
44	Control	0	1	1	Control_0
44	Control	0	1	1	Control_0
44	Control	0	1	1	Control_0
44	Control	0	1	1	Control_0
44	Control	0	1	1	Control_0
47	Control	0	1	1	Control_0
47	Control	0	1	1	Control_0
47	Control	0	1	1	Control_0
47	Control	0	1	1	Control_0
47	Control	0	1	1	Control_0
47	Control	0	1	1	Control_0
47	Control	0	1	1	Control_0
47	Control	0	1	1	Control_0
47	Control	0	1	1	Control_0
47	Control	0	1	1	Control_0
47	Control	0	1	1	Control_0
48	Control	0	1	1	Control_0
48	Control	0	1	1	Control_0
48	Control	0	1	1	Control_0
48	Control	0	1	1	Control_0
49	Control	0	1	1	Control_0
49	Control	0	1	1	Control_0
49	Control	0	1	1	Control_0
49	Control	0	1	1	Control_0
51	Control	0	1	1	Control_0
51	Control	0	1	1	Control_0
54	Control	0	1	1	Control_0
54	Control	0	1	1	Control_0
55	Control	0	1	1	Control_0
58	Control	0	1	1	Control_0
58	Control	0	1	1	Control_0
63	Control	0	1	1	Control_0
65	Control	0	1	1	Control_0
68	Control	0	1	1	Control_0
68	Control	0	1	1	Control_0
2	Control	0	2	1	Control_0
2	Control	0	2	1	Control_0
2	Control	0	2	1	Control_0
5	Control	0	2	1	Control_0
5	Control	0	2	1	Control_0
5	Control	0	2	1	Control_0
8	Control	0	2	1	Control_0
9	Control	0	2	1	Control_0
9	Control	0	2	1	Control_0
12	Control	0	2	1	Control_0
12	Control	0	2	1	Control_0
15	Control	0	2	1	Control_0
15	Control	0	2	1	Control_0
19	Control	0	2	1	Control_0
20	Control	0	2	1	Control_0
21	Control	0	2	1	Control_0
30	Control	0	2	1	Control_0
30	Control	0	2	1	Control_0
30	Control	0	2	1	Control_0
30	Control	0	2	1	Control_0
30	Control	0	2	1	Control_0
34	Control	0	2	1	Control_0
34	Control	0	2	1	Control_0
34	Control	0	2	1	Control_0
35	Control	0	2	1	Control_0
35	Control	0	2	1	Control_0
35	Control	0	2	1	Control_0
35	Control	0	2	1	Control_0
35	Control	0	2	1	Control_0
35	Control	0	2	1	Control_0
37	Control	0	2	1	Control_0
37	Control	0	2	1	Control_0
37	Control	0	2	1	Control_0
37	Control	0	2	1	Control_0
37	Control	0	2	1	Control_0
37	Control	0	2	1	Control_0
37	Control	0	2	1	Control_0
37	Control	0	2	1	Control_0
40	Control	0	2	1	Control_0
43	Control	0	2	1	Control_0
43	Control	0	2	1	Control_0
43	Control	0	2	1	Control_0
43	Control	0	2	1	Control_0
43	Control	0	2	1	Control_0
43	Control	0	2	1	Control_0
43	Control	0	2	1	Control_0
43	Control	0	2	1	Control_0
43	Control	0	2	1	Control_0
43	Control	0	2	1	Control_0
43	Control	0	2	1	Control_0
43	Control	0	2	1	Control_0
43	Control	0	2	1	Control_0
43	Control	0	2	1	Control_0
43	Control	0	2	1	Control_0
43	Control	0	2	1	Control_0
43	Control	0	2	1	Control_0
43	Control	0	2	1	Control_0
43	Control	0	2	1	Control_0
43	Control	0	2	1	Control_0
43	Control	0	2	1	Control_0
43	Control	0	2	1	Control_0
43	Control	0	2	1	Control_0
43	Control	0	2	1	Control_0
43	Control	0	2	1	Control_0
43	Control	0	2	1	Control_0
43	Control	0	2	1	Control_0
44	Control	0	2	1	Control_0
44	Control	0	2	1	Control_0
44	Control	0	2	1	Control_0
44	Control	0	2	1	Control_0
47	Control	0	2	1	Control_0
47	Control	0	2	1	Control_0
47	Control	0	2	1	Control_0
47	Control	0	2	1	Control_0
48	Control	0	2	1	Control_0
49	Control	0	2	1	Control_0
49	Control	0	2	1	Control_0
49	Control	0	2	1	Control_0
50	Control	0	2	1	Control_0
51	Control	0	2	1	Control_0
54	Control	0	2	1	Control_0
58	Control	0	2	1	Control_0
3	Normoxia	90	1	1	Normoxia_90
3	Normoxia	90	1	1	Normoxia_90
3	Normoxia	90	1	1	Normoxia_90
6	Normoxia	90	1	1	Normoxia_90
7	Normoxia	90	1	1	Normoxia_90
10	Normoxia	90	1	1	Normoxia_90
13	Normoxia	90	1	1	Normoxia_90
14	Normoxia	90	1	1	Normoxia_90
14	Normoxia	90	1	1	Normoxia_90
15	Normoxia	90	1	1	Normoxia_90
15	Normoxia	90	1	1	Normoxia_90
15	Normoxia	90	1	1	Normoxia_90
15	Normoxia	90	1	1	Normoxia_90
15	Normoxia	90	1	1	Normoxia_90
15	Normoxia	90	1	1	Normoxia_90
16	Normoxia	90	1	1	Normoxia_90
17	Normoxia	90	1	1	Normoxia_90
17	Normoxia	90	1	1	Normoxia_90
17	Normoxia	90	1	1	Normoxia_90
17	Normoxia	90	1	1	Normoxia_90
20	Normoxia	90	1	1	Normoxia_90
20	Normoxia	90	1	1	Normoxia_90
20	Normoxia	90	1	1	Normoxia_90
20	Normoxia	90	1	1	Normoxia_90
20	Normoxia	90	1	1	Normoxia_90
20	Normoxia	90	1	1	Normoxia_90
20	Normoxia	90	1	1	Normoxia_90
20	Normoxia	90	1	1	Normoxia_90
20	Normoxia	90	1	1	Normoxia_90
20	Normoxia	90	1	1	Normoxia_90
20	Normoxia	90	1	1	Normoxia_90
20	Normoxia	90	1	1	Normoxia_90
20	Normoxia	90	1	1	Normoxia_90
20	Normoxia	90	1	1	Normoxia_90
20	Normoxia	90	1	1	Normoxia_90
20	Normoxia	90	1	1	Normoxia_90
20	Normoxia	90	1	1	Normoxia_90
20	Normoxia	90	1	1	Normoxia_90
21	Normoxia	90	1	1	Normoxia_90
21	Normoxia	90	1	1	Normoxia_90
22	Normoxia	90	1	1	Normoxia_90
22	Normoxia	90	1	1	Normoxia_90
22	Normoxia	90	1	1	Normoxia_90
22	Normoxia	90	1	1	Normoxia_90
23	Normoxia	90	1	1	Normoxia_90
23	Normoxia	90	1	1	Normoxia_90
23	Normoxia	90	1	1	Normoxia_90
24	Normoxia	90	1	1	Normoxia_90
24	Normoxia	90	1	1	Normoxia_90
24	Normoxia	90	1	1	Normoxia_90
24	Normoxia	90	1	1	Normoxia_90
24	Normoxia	90	1	1	Normoxia_90
24	Normoxia	90	1	1	Normoxia_90
24	Normoxia	90	1	1	Normoxia_90
24	Normoxia	90	1	1	Normoxia_90
28	Normoxia	90	1	1	Normoxia_90
28	Normoxia	90	1	1	Normoxia_90
28	Normoxia	90	1	1	Normoxia_90
28	Normoxia	90	1	1	Normoxia_90
28	Normoxia	90	1	1	Normoxia_90
28	Normoxia	90	1	1	Normoxia_90
28	Normoxia	90	1	1	Normoxia_90
28	Normoxia	90	1	1	Normoxia_90
28	Normoxia	90	1	1	Normoxia_90
28	Normoxia	90	1	1	Normoxia_90
28	Normoxia	90	1	1	Normoxia_90
28	Normoxia	90	1	1	Normoxia_90
28	Normoxia	90	1	1	Normoxia_90
28	Normoxia	90	1	1	Normoxia_90
28	Normoxia	90	1	1	Normoxia_90
28	Normoxia	90	1	1	Normoxia_90
28	Normoxia	90	1	1	Normoxia_90
28	Normoxia	90	1	1	Normoxia_90
28	Normoxia	90	1	1	Normoxia_90
28	Normoxia	90	1	1	Normoxia_90
28	Normoxia	90	1	1	Normoxia_90
31	Normoxia	90	1	1	Normoxia_90
31	Normoxia	90	1	1	Normoxia_90
31	Normoxia	90	1	1	Normoxia_90
31	Normoxia	90	1	1	Normoxia_90
31	Normoxia	90	1	1	Normoxia_90
31	Normoxia	90	1	1	Normoxia_90
31	Normoxia	90	1	1	Normoxia_90
31	Normoxia	90	1	1	Normoxia_90
31	Normoxia	90	1	1	Normoxia_90
31	Normoxia	90	1	1	Normoxia_90
31	Normoxia	90	1	1	Normoxia_90
31	Normoxia	90	1	1	Normoxia_90
35	Normoxia	90	1	1	Normoxia_90
35	Normoxia	90	1	1	Normoxia_90
35	Normoxia	90	1	1	Normoxia_90
35	Normoxia	90	1	1	Normoxia_90
35	Normoxia	90	1	1	Normoxia_90
35	Normoxia	90	1	1	Normoxia_90
35	Normoxia	90	1	1	Normoxia_90
35	Normoxia	90	1	1	Normoxia_90
35	Normoxia	90	1	1	Normoxia_90
36	Normoxia	90	1	1	Normoxia_90
36	Normoxia	90	1	1	Normoxia_90
36	Normoxia	90	1	1	Normoxia_90
36	Normoxia	90	1	1	Normoxia_90
36	Normoxia	90	1	1	Normoxia_90
38	Normoxia	90	1	1	Normoxia_90
38	Normoxia	90	1	1	Normoxia_90
38	Normoxia	90	1	1	Normoxia_90
41	Normoxia	90	1	1	Normoxia_90
41	Normoxia	90	1	1	Normoxia_90
41	Normoxia	90	1	1	Normoxia_90
41	Normoxia	90	1	1	Normoxia_90
41	Normoxia	90	1	1	Normoxia_90
41	Normoxia	90	1	1	Normoxia_90
44	Normoxia	90	1	1	Normoxia_90
44	Normoxia	90	1	1	Normoxia_90
44	Normoxia	90	1	1	Normoxia_90
44	Normoxia	90	1	1	Normoxia_90
44	Normoxia	90	1	1	Normoxia_90
44	Normoxia	90	1	1	Normoxia_90
44	Normoxia	90	1	1	Normoxia_90
44	Normoxia	90	1	1	Normoxia_90
45	Normoxia	90	1	1	Normoxia_90
49	Normoxia	90	1	1	Normoxia_90
49	Normoxia	90	1	1	Normoxia_90
49	Normoxia	90	1	1	Normoxia_90
52	Normoxia	90	1	1	Normoxia_90
55	Normoxia	90	1	1	Normoxia_90
9	Normoxia	90	2	1	Normoxia_90
9	Normoxia	90	2	1	Normoxia_90
10	Normoxia	90	2	1	Normoxia_90
13	Normoxia	90	2	1	Normoxia_90
13	Normoxia	90	2	1	Normoxia_90
14	Normoxia	90	2	1	Normoxia_90
15	Normoxia	90	2	1	Normoxia_90
15	Normoxia	90	2	1	Normoxia_90
16	Normoxia	90	2	1	Normoxia_90
17	Normoxia	90	2	1	Normoxia_90
17	Normoxia	90	2	1	Normoxia_90
17	Normoxia	90	2	1	Normoxia_90
17	Normoxia	90	2	1	Normoxia_90
17	Normoxia	90	2	1	Normoxia_90
17	Normoxia	90	2	1	Normoxia_90
20	Normoxia	90	2	1	Normoxia_90
20	Normoxia	90	2	1	Normoxia_90
20	Normoxia	90	2	1	Normoxia_90
20	Normoxia	90	2	1	Normoxia_90
20	Normoxia	90	2	1	Normoxia_90
21	Normoxia	90	2	1	Normoxia_90
22	Normoxia	90	2	1	Normoxia_90
22	Normoxia	90	2	1	Normoxia_90
22	Normoxia	90	2	1	Normoxia_90
22	Normoxia	90	2	1	Normoxia_90
22	Normoxia	90	2	1	Normoxia_90
22	Normoxia	90	2	1	Normoxia_90
22	Normoxia	90	2	1	Normoxia_90
22	Normoxia	90	2	1	Normoxia_90
22	Normoxia	90	2	1	Normoxia_90
22	Normoxia	90	2	1	Normoxia_90
22	Normoxia	90	2	1	Normoxia_90
23	Normoxia	90	2	1	Normoxia_90
23	Normoxia	90	2	1	Normoxia_90
23	Normoxia	90	2	1	Normoxia_90
23	Normoxia	90	2	1	Normoxia_90
23	Normoxia	90	2	1	Normoxia_90
23	Normoxia	90	2	1	Normoxia_90
23	Normoxia	90	2	1	Normoxia_90
23	Normoxia	90	2	1	Normoxia_90
23	Normoxia	90	2	1	Normoxia_90
24	Normoxia	90	2	1	Normoxia_90
24	Normoxia	90	2	1	Normoxia_90
24	Normoxia	90	2	1	Normoxia_90
24	Normoxia	90	2	1	Normoxia_90
28	Normoxia	90	2	1	Normoxia_90
28	Normoxia	90	2	1	Normoxia_90
28	Normoxia	90	2	1	Normoxia_90
28	Normoxia	90	2	1	Normoxia_90
28	Normoxia	90	2	1	Normoxia_90
28	Normoxia	90	2	1	Normoxia_90
28	Normoxia	90	2	1	Normoxia_90
28	Normoxia	90	2	1	Normoxia_90
28	Normoxia	90	2	1	Normoxia_90
28	Normoxia	90	2	1	Normoxia_90
28	Normoxia	90	2	1	Normoxia_90
28	Normoxia	90	2	1	Normoxia_90
28	Normoxia	90	2	1	Normoxia_90
31	Normoxia	90	2	1	Normoxia_90
31	Normoxia	90	2	1	Normoxia_90
31	Normoxia	90	2	1	Normoxia_90
31	Normoxia	90	2	1	Normoxia_90
31	Normoxia	90	2	1	Normoxia_90
31	Normoxia	90	2	1	Normoxia_90
31	Normoxia	90	2	1	Normoxia_90
31	Normoxia	90	2	1	Normoxia_90
31	Normoxia	90	2	1	Normoxia_90
35	Normoxia	90	2	1	Normoxia_90
35	Normoxia	90	2	1	Normoxia_90
35	Normoxia	90	2	1	Normoxia_90
35	Normoxia	90	2	1	Normoxia_90
35	Normoxia	90	2	1	Normoxia_90
35	Normoxia	90	2	1	Normoxia_90
35	Normoxia	90	2	1	Normoxia_90
35	Normoxia	90	2	1	Normoxia_90
35	Normoxia	90	2	1	Normoxia_90
35	Normoxia	90	2	1	Normoxia_90
35	Normoxia	90	2	1	Normoxia_90
35	Normoxia	90	2	1	Normoxia_90
35	Normoxia	90	2	1	Normoxia_90
35	Normoxia	90	2	1	Normoxia_90
35	Normoxia	90	2	1	Normoxia_90
35	Normoxia	90	2	1	Normoxia_90
36	Normoxia	90	2	1	Normoxia_90
36	Normoxia	90	2	1	Normoxia_90
36	Normoxia	90	2	1	Normoxia_90
38	Normoxia	90	2	1	Normoxia_90
38	Normoxia	90	2	1	Normoxia_90
38	Normoxia	90	2	1	Normoxia_90
38	Normoxia	90	2	1	Normoxia_90
38	Normoxia	90	2	1	Normoxia_90
38	Normoxia	90	2	1	Normoxia_90
38	Normoxia	90	2	1	Normoxia_90
41	Normoxia	90	2	1	Normoxia_90
41	Normoxia	90	2	1	Normoxia_90
41	Normoxia	90	2	1	Normoxia_90
41	Normoxia	90	2	1	Normoxia_90
41	Normoxia	90	2	1	Normoxia_90
44	Normoxia	90	2	1	Normoxia_90
44	Normoxia	90	2	1	Normoxia_90
44	Normoxia	90	2	1	Normoxia_90
44	Normoxia	90	2	1	Normoxia_90
45	Normoxia	90	2	1	Normoxia_90
48	Normoxia	90	2	1	Normoxia_90
3	Anoxia	90	1	1	Anoxia_90
3	Anoxia	90	1	1	Anoxia_90
3	Anoxia	90	1	1	Anoxia_90
6	Anoxia	90	1	1	Anoxia_90
7	Anoxia	90	1	1	Anoxia_90
9	Anoxia	90	1	1	Anoxia_90
13	Anoxia	90	1	1	Anoxia_90
13	Anoxia	90	1	1	Anoxia_90
15	Anoxia	90	1	1	Anoxia_90
15	Anoxia	90	1	1	Anoxia_90
20	Anoxia	90	1	1	Anoxia_90
21	Anoxia	90	1	1	Anoxia_90
28	Anoxia	90	1	1	Anoxia_90
28	Anoxia	90	1	1	Anoxia_90
31	Anoxia	90	1	1	Anoxia_90
31	Anoxia	90	1	1	Anoxia_90
31	Anoxia	90	1	1	Anoxia_90
31	Anoxia	90	1	1	Anoxia_90
35	Anoxia	90	1	1	Anoxia_90
35	Anoxia	90	1	1	Anoxia_90
35	Anoxia	90	1	1	Anoxia_90
35	Anoxia	90	1	1	Anoxia_90
35	Anoxia	90	1	1	Anoxia_90
35	Anoxia	90	1	1	Anoxia_90
35	Anoxia	90	1	1	Anoxia_90
35	Anoxia	90	1	1	Anoxia_90
35	Anoxia	90	1	1	Anoxia_90
35	Anoxia	90	1	1	Anoxia_90
35	Anoxia	90	1	1	Anoxia_90
35	Anoxia	90	1	1	Anoxia_90
35	Anoxia	90	1	1	Anoxia_90
35	Anoxia	90	1	1	Anoxia_90
35	Anoxia	90	1	1	Anoxia_90
35	Anoxia	90	1	1	Anoxia_90
36	Anoxia	90	1	1	Anoxia_90
36	Anoxia	90	1	1	Anoxia_90
36	Anoxia	90	1	1	Anoxia_90
36	Anoxia	90	1	1	Anoxia_90
36	Anoxia	90	1	1	Anoxia_90
36	Anoxia	90	1	1	Anoxia_90
36	Anoxia	90	1	1	Anoxia_90
36	Anoxia	90	1	1	Anoxia_90
36	Anoxia	90	1	1	Anoxia_90
36	Anoxia	90	1	1	Anoxia_90
36	Anoxia	90	1	1	Anoxia_90
36	Anoxia	90	1	1	Anoxia_90
36	Anoxia	90	1	1	Anoxia_90
38	Anoxia	90	1	1	Anoxia_90
38	Anoxia	90	1	1	Anoxia_90
38	Anoxia	90	1	1	Anoxia_90
38	Anoxia	90	1	1	Anoxia_90
38	Anoxia	90	1	1	Anoxia_90
38	Anoxia	90	1	1	Anoxia_90
38	Anoxia	90	1	1	Anoxia_90
38	Anoxia	90	1	1	Anoxia_90
38	Anoxia	90	1	1	Anoxia_90
38	Anoxia	90	1	1	Anoxia_90
38	Anoxia	90	1	1	Anoxia_90
38	Anoxia	90	1	1	Anoxia_90
38	Anoxia	90	1	1	Anoxia_90
38	Anoxia	90	1	1	Anoxia_90
38	Anoxia	90	1	1	Anoxia_90
38	Anoxia	90	1	1	Anoxia_90
38	Anoxia	90	1	1	Anoxia_90
38	Anoxia	90	1	1	Anoxia_90
38	Anoxia	90	1	1	Anoxia_90
38	Anoxia	90	1	1	Anoxia_90
38	Anoxia	90	1	1	Anoxia_90
41	Anoxia	90	1	1	Anoxia_90
41	Anoxia	90	1	1	Anoxia_90
41	Anoxia	90	1	1	Anoxia_90
41	Anoxia	90	1	1	Anoxia_90
41	Anoxia	90	1	1	Anoxia_90
41	Anoxia	90	1	1	Anoxia_90
41	Anoxia	90	1	1	Anoxia_90
41	Anoxia	90	1	1	Anoxia_90
41	Anoxia	90	1	1	Anoxia_90
41	Anoxia	90	1	1	Anoxia_90
41	Anoxia	90	1	1	Anoxia_90
41	Anoxia	90	1	1	Anoxia_90
41	Anoxia	90	1	1	Anoxia_90
41	Anoxia	90	1	1	Anoxia_90
41	Anoxia	90	1	1	Anoxia_90
41	Anoxia	90	1	1	Anoxia_90
41	Anoxia	90	1	1	Anoxia_90
41	Anoxia	90	1	1	Anoxia_90
41	Anoxia	90	1	1	Anoxia_90
41	Anoxia	90	1	1	Anoxia_90
41	Anoxia	90	1	1	Anoxia_90
41	Anoxia	90	1	1	Anoxia_90
41	Anoxia	90	1	1	Anoxia_90
41	Anoxia	90	1	1	Anoxia_90
41	Anoxia	90	1	1	Anoxia_90
41	Anoxia	90	1	1	Anoxia_90
41	Anoxia	90	1	1	Anoxia_90
41	Anoxia	90	1	1	Anoxia_90
41	Anoxia	90	1	1	Anoxia_90
41	Anoxia	90	1	1	Anoxia_90
41	Anoxia	90	1	1	Anoxia_90
41	Anoxia	90	1	1	Anoxia_90
44	Anoxia	90	1	1	Anoxia_90
44	Anoxia	90	1	1	Anoxia_90
44	Anoxia	90	1	1	Anoxia_90
44	Anoxia	90	1	1	Anoxia_90
44	Anoxia	90	1	1	Anoxia_90
44	Anoxia	90	1	1	Anoxia_90
45	Anoxia	90	1	1	Anoxia_90
48	Anoxia	90	1	1	Anoxia_90
49	Anoxia	90	1	1	Anoxia_90
51	Anoxia	90	1	1	Anoxia_90
51	Anoxia	90	1	1	Anoxia_90
52	Anoxia	90	1	1	Anoxia_90
52	Anoxia	90	1	1	Anoxia_90
52	Anoxia	90	1	1	Anoxia_90
55	Anoxia	90	1	1	Anoxia_90
55	Anoxia	90	1	1	Anoxia_90
55	Anoxia	90	1	1	Anoxia_90
57	Anoxia	90	1	1	Anoxia_90
3	Anoxia	90	2	1	Anoxia_90
3	Anoxia	90	2	1	Anoxia_90
3	Anoxia	90	2	1	Anoxia_90
3	Anoxia	90	2	1	Anoxia_90
3	Anoxia	90	2	1	Anoxia_90
7	Anoxia	90	2	1	Anoxia_90
15	Anoxia	90	2	1	Anoxia_90
20	Anoxia	90	2	1	Anoxia_90
22	Anoxia	90	2	1	Anoxia_90
22	Anoxia	90	2	1	Anoxia_90
24	Anoxia	90	2	1	Anoxia_90
28	Anoxia	90	2	1	Anoxia_90
28	Anoxia	90	2	1	Anoxia_90
28	Anoxia	90	2	1	Anoxia_90
28	Anoxia	90	2	1	Anoxia_90
31	Anoxia	90	2	1	Anoxia_90
31	Anoxia	90	2	1	Anoxia_90
31	Anoxia	90	2	1	Anoxia_90
35	Anoxia	90	2	1	Anoxia_90
35	Anoxia	90	2	1	Anoxia_90
35	Anoxia	90	2	1	Anoxia_90
35	Anoxia	90	2	1	Anoxia_90
36	Anoxia	90	2	1	Anoxia_90
38	Anoxia	90	2	1	Anoxia_90
41	Anoxia	90	2	1	Anoxia_90
41	Anoxia	90	2	1	Anoxia_90
41	Anoxia	90	2	1	Anoxia_90
41	Anoxia	90	2	1	Anoxia_90
41	Anoxia	90	2	1	Anoxia_90
41	Anoxia	90	2	1	Anoxia_90
44	Anoxia	90	2	1	Anoxia_90
44	Anoxia	90	2	1	Anoxia_90
44	Anoxia	90	2	1	Anoxia_90
44	Anoxia	90	2	1	Anoxia_90
44	Anoxia	90	2	1	Anoxia_90
44	Anoxia	90	2	1	Anoxia_90
44	Anoxia	90	2	1	Anoxia_90
44	Anoxia	90	2	1	Anoxia_90
44	Anoxia	90	2	1	Anoxia_90
44	Anoxia	90	2	1	Anoxia_90
45	Anoxia	90	2	1	Anoxia_90
45	Anoxia	90	2	1	Anoxia_90
48	Anoxia	90	2	1	Anoxia_90
48	Anoxia	90	2	1	Anoxia_90
48	Anoxia	90	2	1	Anoxia_90
48	Anoxia	90	2	1	Anoxia_90
48	Anoxia	90	2	1	Anoxia_90
48	Anoxia	90	2	1	Anoxia_90
48	Anoxia	90	2	1	Anoxia_90
48	Anoxia	90	2	1	Anoxia_90
48	Anoxia	90	2	1	Anoxia_90
48	Anoxia	90	2	1	Anoxia_90
48	Anoxia	90	2	1	Anoxia_90
48	Anoxia	90	2	1	Anoxia_90
48	Anoxia	90	2	1	Anoxia_90
49	Anoxia	90	2	1	Anoxia_90
49	Anoxia	90	2	1	Anoxia_90
49	Anoxia	90	2	1	Anoxia_90
49	Anoxia	90	2	1	Anoxia_90
50	Anoxia	90	2	1	Anoxia_90
50	Anoxia	90	2	1	Anoxia_90
51	Anoxia	90	2	1	Anoxia_90
51	Anoxia	90	2	1	Anoxia_90
51	Anoxia	90	2	1	Anoxia_90
52	Anoxia	90	2	1	Anoxia_90
52	Anoxia	90	2	1	Anoxia_90
52	Anoxia	90	2	1	Anoxia_90
52	Anoxia	90	2	1	Anoxia_90
55	Anoxia	90	2	1	Anoxia_90
55	Anoxia	90	2	1	Anoxia_90
55	Anoxia	90	2	1	Anoxia_90
55	Anoxia	90	2	1	Anoxia_90
55	Anoxia	90	2	1	Anoxia_90
55	Anoxia	90	2	1	Anoxia_90
55	Anoxia	90	2	1	Anoxia_90
55	Anoxia	90	2	1	Anoxia_90
55	Anoxia	90	2	1	Anoxia_90
57	Anoxia	90	2	1	Anoxia_90
57	Anoxia	90	2	1	Anoxia_90
57	Anoxia	90	2	1	Anoxia_90
57	Anoxia	90	2	1	Anoxia_90
59	Anoxia	90	2	1	Anoxia_90
59	Anoxia	90	2	1	Anoxia_90
62	Anoxia	90	2	1	Anoxia_90
62	Anoxia	90	2	1	Anoxia_90
62	Anoxia	90	2	1	Anoxia_90
63	Anoxia	90	2	1	Anoxia_90
63	Anoxia	90	2	1	Anoxia_90
63	Anoxia	90	2	1	Anoxia_90
64	Anoxia	90	2	1	Anoxia_90
64	Anoxia	90	2	1	Anoxia_90
64	Anoxia	90	2	1	Anoxia_90
64	Anoxia	90	2	1	Anoxia_90
64	Anoxia	90	2	1	Anoxia_90
64	Anoxia	90	2	1	Anoxia_90
65	Anoxia	90	2	1	Anoxia_90
66	Anoxia	90	2	1	Anoxia_90
66	Anoxia	90	2	1	Anoxia_90
66	Anoxia	90	2	1	Anoxia_90

## Sheet: normoxia vs anoxia albo
replicate	atm	dose	pseudorep	unhatched	hatched	n	hr	treatment
1	normoxia	0	1	164	1132	1296	0.873457	normoxia_0
1	normoxia	0	2	6	1151	1157	0.994814	normoxia_0
1	normoxia	45	1	720	58	778	0.0745501	normoxia_45
1	normoxia	45	2	920	52	972	0.0534979	normoxia_45
1	normoxia	45	3	1660	141	1801	0.0782898	normoxia_45
1	normoxia	45	4	780	26	806	0.0322581	normoxia_45
1	anoxia	0	1	4	707	711	0.994374	anoxia_0
1	anoxia	0	2	3	1287	1290	0.997674	anoxia_0
1	anoxia	45	1	617	68	685	0.0992701	anoxia_45
1	anoxia	45	2	623	198	821	0.241169	anoxia_45
1	anoxia	45	3	715	190	905	0.209945	anoxia_45
1	anoxia	45	4	465	99	564	0.175532	anoxia_45
2	normoxia	0	1	8	473	481	0.983368	normoxia_0
2	normoxia	0	2	27	352	379	0.92876	normoxia_0
2	normoxia	45	1	380	27	407	0.0663391	normoxia_45
2	normoxia	45	2	142	14	156	0.0897436	normoxia_45
2	normoxia	45	3	413	12	425	0.0282353	normoxia_45
2	anoxia	0	1	23	603	626	0.963259	anoxia_0
2	anoxia	0	2	4	306	310	0.987097	anoxia_0
2	anoxia	45	1	195	68	263	0.258555	anoxia_45
2	anoxia	45	2	208	111	319	0.347962	anoxia_45
2	anoxia	45	3	202	163	365	0.446575	anoxia_45
3	normoxia	0	1	10	609	619	0.983845	normoxia_0
3	normoxia	0	2	13	850	863	0.984936	normoxia_0
3	normoxia	45	1	587	22	609	0.0361248	normoxia_45
3	normoxia	45	2	688	36	724	0.0497238	normoxia_45
3	normoxia	45	3	457	20	477	0.0419287	normoxia_45
3	anoxia	0	1	5	729	734	0.993188	anoxia_0
3	anoxia	0	2	27	536	563	0.952043	anoxia_0
3	anoxia	45	1	663	265	928	0.28556	anoxia_45
3	anoxia	45	2	282	296	578	0.512111	anoxia_45
3	anoxia	45	3	237	196	433	0.452656	anoxia_45

## Sheet: chilling vs room temp_hatch rat
stage	treatment	replicate	pseudorep	unhatched	hatched	n	hatchrate	dose
adult	room	1	1	71	367	436	0.841743	0
adult	room	2	1	67	264	326	0.809816	0
adult	room	1	1	87	3	89	0.0337079	45
adult	room	1	2	82	3	84	0.0357143	45
adult	room	1	3	77	3	80	0.0375	45
adult	room	2	1	87	5	91	0.0549451	45
adult	room	2	2	86	3	88	0.0340909	45
adult	room	2	3	120	6	126	0.047619	45
adult	chilled	1	1	10	88	92	0.956522	0
adult	chilled	2	1	10	88	92	0.956522	0
adult	chilled	1	1	328	16	335	0.0477612	45
adult	chilled	1	2	397	28	404	0.0693069	45
adult	chilled	1	3	155	17	163	0.104294	45
adult	chilled	2	1	343	30	364	0.0824176	45
adult	chilled	2	2	416	28	423	0.0661939	45
adult	chilled	2	3	155	14	160	0.0875	45
pupae	room	1	1	38	153	178	0.859551	0
pupae	room	2	1	23	368	387	0.950904	0
pupae	room	1	1	117	9	119	0.0756303	45
pupae	room	1	2	229	16	235	0.0680851	45
pupae	room	1	3	376	25	380	0.0657895	45
pupae	room	2	1	555	49	588	0.0833333	45
pupae	room	2	2	282	13	285	0.045614	45
pupae	room	2	3	347	22	352	0.0625	45
pupae	chilled	2	1	35	341	355	0.960563	0
pupae	chilled	1	1	293	18	300	0.06	45
pupae	chilled	1	2	306	28	317	0.0883281	45
pupae	chilled	1	3	183	25	185	0.135135	45
pupae	chilled	2	2	422	13	425	0.0305882	45
pupae	chilled	2	3	138	11	143	0.0769231	45

## Sheet: flight test room vs chilling 
dose	treatment	experiment	pseudorep	nonescaped	escaped	n	escaperate	dose	treatment	experiment	pseudorep	nonescaped	escaped	n	escaperate	dose	treatment	experiment	pseudorep	nonescaped	escaped	n	escaperate	dose	treatment	experiment	pseudorep	nonescaped	escaped	n	escaperate	dose	treatment	experiment	pseudorep	nonescaped	escaped	n	escaperate	dose	treatment	experiment	pseudorep	nonescaped	escaped	n	escaperate	dose	treatment
0	room	1	1					0	room	1	1					0	room	1	1					0	room	1	1					0	room	1	1					0	room	1	1					0	room
0	room	1	2	59	94	153	0.6144	0	room	1	2	59	94	153	0.6144	0	room	1	2	59	94	153	0.6144	0	room	1	2	59	94	153	0.6144	0	room	1	2	59	94	153	0.6144	0	room	1	2	59	94	153	0.6144	0	room
45	room	1	1	52	65	117	0.5556	45	room	1	1	52	65	117	0.5556	45	room	1	1	52	65	117	0.5556	45	room	1	1	52	65	117	0.5556	45	room	1	1	52	65	117	0.5556	45	room	1	1	52	65	117	0.5556	45	room
45	room	1	2	18	133	151	0.8808	45	room	1	2	18	133	151	0.8808	45	room	1	2	18	133	151	0.8808	45	room	1	2	18	133	151	0.8808	45	room	1	2	18	133	151	0.8808	45	room	1	2	18	133	151	0.8808	45	room
0	room	2	1	21	70	91	0.7692	0	room	2	1	21	70	91	0.7692	0	room	2	1	21	70	91	0.7692	0	room	2	1	21	70	91	0.7692	0	room	2	1	21	70	91	0.7692	0	room	2	1	21	70	91	0.7692	0	room
0	room	2	2	12	72	84	0.8571	0	room	2	2	12	72	84	0.8571	0	room	2	2	12	72	84	0.8571	0	room	2	2	12	72	84	0.8571	0	room	2	2	12	72	84	0.8571	0	room	2	2	12	72	84	0.8571	0	room
45	room	2	1	24	70	94	0.7447	45	room	2	1	24	70	94	0.7447	45	room	2	1	24	70	94	0.7447	45	room	2	1	24	70	94	0.7447	45	room	2	1	24	70	94	0.7447	45	room	2	1	24	70	94	0.7447	45	room
45	room	2	2	17	62	79	0.7848	45	room	2	2	17	62	79	0.7848	45	room	2	2	17	62	79	0.7848	45	room	2	2	17	62	79	0.7848	45	room	2	2	17	62	79	0.7848	45	room	2	2	17	62	79	0.7848	45	room
0	chilled	1	1	29	126	155	0.8129	0	chilled	1	1	29	126	155	0.8129	0	chilled	1	1	29	126	155	0.8129	0	chilled	1	1	29	126	155	0.8129	0	chilled	1	1	29	126	155	0.8129	0	chilled	1	1	29	126	155	0.8129	0	chilled
0	chilled	1	2	94	159	253	0.6285	0	chilled	1	2	94	159	253	0.6285	0	chilled	1	2	94	159	253	0.6285	0	chilled	1	2	94	159	253	0.6285	0	chilled	1	2	94	159	253	0.6285	0	chilled	1	2	94	159	253	0.6285	0	chilled
45	chilled	1	1	93	215	308	0.6981	45	chilled	1	1	93	215	308	0.6981	45	chilled	1	1	93	215	308	0.6981	45	chilled	1	1	93	215	308	0.6981	45	chilled	1	1	93	215	308	0.6981	45	chilled	1	1	93	215	308	0.6981	45	chilled
45	chilled	1	2	81	177	258	0.686	45	chilled	1	2	81	177	258	0.686	45	chilled	1	2	81	177	258	0.686	45	chilled	1	2	81	177	258	0.686	45	chilled	1	2	81	177	258	0.686	45	chilled	1	2	81	177	258	0.686	45	chilled
0	chilled	2	1	19	64	83	0.7711	0	chilled	2	1	19	64	83	0.7711	0	chilled	2	1	19	64	83	0.7711	0	chilled	2	1	19	64	83	0.7711	0	chilled	2	1	19	64	83	0.7711	0	chilled	2	1	19	64	83	0.7711	0	chilled
0	chilled	2	2	25	46	71	0.6479	0	chilled	2	2	25	46	71	0.6479	0	chilled	2	2	25	46	71	0.6479	0	chilled	2	2	25	46	71	0.6479	0	chilled	2	2	25	46	71	0.6479	0	chilled	2	2	25	46	71	0.6479	0	chilled
45	chilled	2	1	18	61	79	0.7722	45	chilled	2	1	18	61	79	0.7722	45	chilled	2	1	18	61	79	0.7722	45	chilled	2	1	18	61	79	0.7722	45	chilled	2	1	18	61	79	0.7722	45	chilled	2	1	18	61	79	0.7722	45	chilled
45	chilled	2	2	28	57	85	0.6706	45	chilled	2	2	28	57	85	0.6706	45	chilled	2	2	28	57	85	0.6706	45	chilled	2	2	28	57	85	0.6706	45	chilled	2	2	28	57	85	0.6706	45	chilled	2	2	28	57	85	0.6706	45	chilled
[truncated: 5,000 more columns]

## Sheet: flight test anoxia vs normoxia 
treatment	atm	dose	replicate	pseudorep	nonescaped	escaped	n	escaperate
O2C	normoxia	0	1	1	9	94	103	0.912621
O2C	normoxia	0	1	2	6	113	119	0.94958
O2C	normoxia	0	1	3	5	98	103	0.951456
O2i	normoxia	45	1	1	9	166	175	0.948571
O2i	normoxia	45	1	2	11	152	163	0.932515
O2i	normoxia	45	1	3	20	166	186	0.892473
N2C	anoxia	0	1	1	31	130	161	0.807453
N2C	anoxia	0	1	2	15	158	173	0.913295
N2C	anoxia	0	1	3	48	147	195	0.753846
N2i	anoxia	45	1	1	16	111	127	0.874016
N2i	anoxia	45	1	2	25	99	124	0.798387
N2i	anoxia	45	1	3	21	91	112	0.8125
O2C	normoxia	0	2	1	9	93	102	0.911765
O2C	normoxia	0	2	2	9	106	115	0.921739
O2C	normoxia	0	2	3	10	102	112	0.910714
O2i	normoxia	45	2	1	14	138	152	0.907895
O2i	normoxia	45	2	2	15	150	165	0.909091
O2i	normoxia	45	2	3	8	124	132	0.939394
N2C	anoxia	0	2	1	9	81	90	0.9
N2C	anoxia	0	2	2	6	102	108	0.944444
N2C	anoxia	0	2	3	16	120	136	0.882353
N2i	anoxia	45	2	1	12	97	109	0.889908
N2i	anoxia	45	2	2	9	109	118	0.923729
N2i	anoxia	45	2	3	11	124	135	0.918519
